# Supplementary material for: Genome-Wide Association Study of Arabinoxylan Content from a 562 Hexaploid Wheat Collection
Source: Plants (Basel). 2023 Jan 1;12(1):184. doi: 10.3390/plants12010184 (PMC9823421; doi:10.3390/plants12010184)
Supplement: Supplementary file 1 [file plants-12-00184-s001.zip]

Archive with 2 entries (2 files):
- GWAS-Arabonoxylan_Supplementary data-pr.pdf
- supplementary file 1.xlsx
