# Supplementary material for: Genome-Wide Association Study of Arabinoxylan Content from a 562 Hexaploid Wheat Collection
Source: Plants (Basel). 2023 Jan 1;12(1):184. doi: 10.3390/plants12010184 (PMC9823421; doi:10.3390/plants12010184)
Supplement: Supplementary file 1 [file plants-12-00184-s001.zip › supplementary file 1.xlsx]

## Sheet: Genotypes
Wheat genotypes (n = 562) from 46 countries.
no.	country	genotype	no.	country	genotype
1	Afghanistan	13	25	Macedonia	1
2	Argentina	5	26	Mexico	104
3	Australia	4	27	Mongolia	6
4	Austria	1	28	Nepal	2
5	Bosnia and Herzegovina	3	29	Netherlands	1
6	Brazil	1	30	Pakistan	3
7	Bulgaria	8	31	Poland	1
8	Canada	10	32	Portugal	8
9	China	31	33	Romania	2
10	Colombia	3	34	Russia	19
11	Croatia	4	35	Saudi Arabia	2
12	Egypt	3	36	South Africa	2
13	Ethiopia	22	37	Spain	6
14	Finland	1	38	Slovenia	1
15	France	4	39	Syria	2
16	Germany	1	40	Tajikistan	1
17	Greece	3	41	Tunisia	1
18	Hungary	6	42	Turkey	12
19	India	7	43	Ukraine	7
20	Japan	10	44	Uned States	47
21	Kyrgyzstan	1	45	Uzbekistan	2
22	Korea, North	4	46	Zimbabwe	1
23	Republic of Korea	127	47	unknown	57
24	Lebanon	2	Total		562

## Sheet: AX content by country
Arabinoxylan content by country.
no.	country	genotype	average	SD	no.	country	genotype	average	SD
1	Afghanistan	13	41.29	14.56	25	Macedonia	1	53.2889	–		Afghanistan	41.29	14.56
2	Argentina	5	44.98	12.84	26	Mexico	104	48.56	11.26		Canada	42.11	3.97
3	Australia	4	50.41	6.88	27	Mongolia	6	47.24	15.05		China	35.88	18.31
4	Austria	1	46.8403	–	28	Nepal	2	55.95	2.26		Ethiopia	45.75	9.46
5	Bosnia and Herzegovina	3	54.56	8.78	29	Netherlands	1	40.3251	–		Japan	54.51	6.07
6	Brazil	1	41.8218	–	30	Pakistan	3	37.59	12.49		Republic of Korea	56.91	7.88
7	Bulgaria	8	47.36	9.18	31	Poland	1	55.2656	–		Mexico	48.56	11.26
8	Canada	10	42.11	3.97	32	Portugal	8	46.84	5.32		Mexico	50.03	9.4
9	China	31	35.88	18.31	33	Romania	2	48.26	3.97		Turkey	44.95	9.04
10	Colombia	3	36.49	10.76	34	Russia	19	50.03	9.4		Uned States	47.49	7.695
11	Croatia	4	48.74	13.74	35	Saudi Arabia	2	52.2	3.54
12	Egypt	3	54.53	3.065	36	South Africa	2	55.48	4.36
13	Ethiopia	22	45.75	9.46	37	Spain	6	50.12	9.77
14	Finland	1	30.1132	–	38	Slovenia	1	51.4296	–
15	France	4	47.01	17.59	39	Syria	2	45.49	4.78
16	Germany	1	52.8219	–	40	Tajikistan	1	54.627	–
17	Greece	3	44.7	12.12	41	Tunisia	1	63.2114	–
18	Hungary	6	51.78	3.12	42	Turkey	12	44.95	9.04
19	India	7	49.43	7.61	43	Ukraine	7	50.19	12.68
20	Japan	10	54.51	6.07	44	Uned States	47	47.49	7.695
21	Kyrgyzstan	1	24.1808	–	45	Uzbekistan	2	52.68	4.2
22	Korea, North	4	49.12	8.43	46	Zimbabwe	1	49.6026	–
23	Republic of Korea	127	56.91	7.88	47	unknown	57
24	Lebanon	2	36.56	11.26

## Sheet: 562 wheat genotype-AX, Origin
List of 562 genotypes and arabinoxylan centent from 46 countaries.
				Arabinoxylan (mg/g)
Genotype#	Genotype	IT no.	Origin	Average	SD
WH001	Jaerae Somaek	10789	Republic of Korea	58.7081	2.53805
WH002	Samcheok 9	10803	Republic of Korea	60.6082	2.39797
WH005	Wol Koren	11028	South Africa	52.404	2.17166
WH008	EXTRA EARLY BLACKHULL	12006	Uned States	55.3235	1.25029
WH010	HYBRIDE 46	12360	France	60.4792	0.84657
WH011	D.I.V.6688	12752	Argentina	43.5252	9.54814
WH012	D.I.V. 6689	12753	Argentina	38.5749	11.6348
WH013	D.I.V.6694	12754	Argentina	53.0454	3.0459
WH014	Bordeaux	12773	France	47.7098	3.14638
WH016	Norin16	12846	Japan	40.1095	1.66702
WH018	Hybrid 481	12931	Russia	38.6745	2.40768
WH019	BELOTURKA	13280	Russia	38.8727	1.51798
WH020	BRONZE	13297	Uned States	39.3148	2.22612
WH021	Blanquillo de Toledo	13636	Spain	37.4155	2.67505
WH023	KOOPERATORKA	13742	Ukraine	47.9068	2.73803
WH024	PI166638	13797	Turkey	37.5665	0.932857
WH025	Jingwang	13885	Republic of Korea	37.5053	2.68603
WH026	Jaerae Somaek	13887	Republic of Korea	70.4613	6.36146
WH027	Chinkwang	13892	Republic of Korea	48.7759	3.52842
WH028	Jinke 107	13893	Republic of Korea	52.269	4.54146
WH029	Cheong Mil	13894	Republic of Korea	50.6213	0.886999
WH030	BRILL	14220	Uned States	43.8253	3.9912
WH031	Nae Mil	14286	Republic of Korea	53.8704	1.71344
WH032	Singwang	14292	Republic of Korea	50.8507	3.47165
WH033	Geuru Mil	14297	Republic of Korea	55.7357	1.43514
WH034	Suwon 214	14298	Republic of Korea	56.0397	3.87595
WH035	Suwon 218	14303	Republic of Korea	56.7598	0.394969
WH036	Eunpa Mil	14308	Republic of Korea	53.8887	1.03834
WH037	Suwon 225	14309	Republic of Korea	57.0268	2.72641
WH038	Suwon 209	14310	Republic of Korea	62.032	2.59494
WH039	Suwon 208	14311	Republic of Korea	62.0575	4.19633
WH040	Milyang 8	14373	Republic of Korea	70.6554	2.4477
WH041	Bezostaja	14403	Russia	62.3043	1.62647
WH042	W5 5787	14591	unknown	57.1637	0.639916
WH043	BEZOSTAJA	14701	Russia	55.3362	1.5941
WH044	CHAT'S'	14717	Mexico	69.6116	1.07364
WH045	Bolu	15037	Turkey	39.7441	10.7174
WH046	W571	15108	unknown	57.443	0.897613
WH047	Milyang 17	15164	Republic of Korea	60.4631	2.54024
WH048	Milyang 18	15165	Republic of Korea	68.8202	3.8471
WH049	Somaek Jaerae	15556	Republic of Korea	57.8117	1.70432
WH050	Jaerae Somaek	15569	Republic of Korea	47.3915	5.81859
WH051	Dahong Mil	15780	Republic of Korea	58.8878	2.4856
WH052	Ahome	15785	unknown	46.7605	0.667265
WH053	Auther 2~7 C~1	15804	unknown	41.0569	0.809999
WH054	Milyang 10	15844	Republic of Korea	60.6655	1.0783
WH055	Milyang 11	15855	Republic of Korea	55.6453	1.69071
WH056	Milyang 12	15862	Republic of Korea	59.6039	1.54471
WH057	Milyang 13	15864	Republic of Korea	60.3618	0.89776
WH058	Milyang 15	15866	Republic of Korea	62.3224	1.34694
WH059	Milyang 20	15924	Republic of Korea	55.597	1.57813
WH060	Milyang 21	15938	Republic of Korea	57.8414	2.03801
WH061	Milyang 24	15975	Republic of Korea	59.6331	2.15696
WH062	Dong Buk 143	16039	Japan	56.2919	1.37326
WH063	Milyang 25	16056	Republic of Korea	64.0036	3.54857
WH064	Floreolo	16075	unknown	53.8116	2.10892
WH065	Jaekwang	16199	Republic of Korea	55.7384	2.69013
WH066	Suwon 222	16320	Republic of Korea	59.4262	1.14154
WH067	Suwon 229	16361	Republic of Korea	56.9114	2.78544
WH068	No 50	16374	unknown	49.5225	2.96845
WH069	Norin 6	16389	Japan	56.7479	3.53782
WH070	Norin 12	16394	Japan	61.1426	1.26379
WH071	Norin 35	16410	Japan	50.3621	1.74503
WH072	Norin 36	16411	Japan	53.3145	2.83211
WH073	Octo Bulk ~ Bush	16476	unknown	47.8865	3.04772
WH074	Ri4215	16531	unknown	56.1036	3.26553
WH075	RMN F49~70	16532	unknown	48.7052	1.98265
WH076	Sturdy	16581	unknown	48.616	7.13272
WH077	Thurorato~1	16762	unknown	53.3705	1.56905
WH078	EuAnET Tou	16848	unknown	54.5893	4.49957
WH079	7301	16855	unknown	43.3118	3.56945
WH080	P59(DOR TUGAL)	16857	unknown	47.9644	2.6347
WH081	9 SE	16869	unknown	49.0875	1.41877
WH082	DANCHI GOMUGI	16893	unknown	49.6956	4.94031
WH083	CI17936	16922	USA	43.6139	1.82414
WH084	CI17935	16923	USA	43.8032	2.09682
WH085	CI17934	16924	USA	47.0707	7.33433
WH086	CI17752	16934	Canada	42.6074	2.35384
WH087	CI17751	16935	Canada	45.9921	2.32496
WH088	CI17738	16939	USA	46.8785	1.26522
WH089	CI17700	16942	USA	46.3294	1.90061
WH090	Chapingo	16970	unknown	55.171	0.566252
WH091	Nont M67~son 64 Kirend	16998	unknown	43.4549	3.11974
WH092	Chungnam Buyeo-1985-791	100791	Republic of Korea	47.775	1.80973
WH093	Cham Mil	100882	Republic of Korea	52.6685	2.00771
WH094	Gyeonggi Yangpyeong-1985-948	100948	Republic of Korea	51.8734	2.84838
WH095	Gyeongbuk Chilgok-1985-969	100969	Republic of Korea	57.5904	6.0677
WH096	Jeonbuk Gochang-1985-1053	101053	Republic of Korea	61.7929	2.46006
WH097	Gyeongbuk Geumneung-1985-3011	103011	Republic of Korea	55.6892	3.00975
WH098	Gyeongnam Tongyeong-1985-3260	103260	Republic of Korea	58.6986	2.4805
WH099	Gyeongnam Geochang-1985-3698	103698	Republic of Korea	57.0499	2.8681
WH100	Jeonbuk Gimje-1985-4026	104026	Republic of Korea	57.5988	1.61272
WH102	Gyeongnam Goseong-1985-4950	104950	Republic of Korea	62.6673	4.33782
WH103	Gyeongbuk Andong-1985-5806	105806	Republic of Korea	60.073	2.01522
WH104	Jeonnam Hampyeong-1985-11108	111108	Republic of Korea	63.2688	2.48371
WH105	Jeonbuk Gimje~1985~12968	112968	Republic of Korea	66.4482	0.715622
WH106	Jeonbuk Gimje~1985~12991	112991	Republic of Korea	59.3643	1.78321
WH107	OASIS	113352	Uned States	47.103	3.79234
WH108	Gangdosinlyeog	116052	Japan	52.1672	0.905604
WH109	Suwon 221	116100	Republic of Korea	40.9711	0.480797
WH110	Jeogdalma	116104	Japan	59.7365	0.708748
WH111	Cheonggye Mil	116109	Republic of Korea	60.5302	1.38852
WH112	Milyang 19	116111	Republic of Korea	66.9086	0.833331
WH113	Suwon 228	116114	Republic of Korea	58.799	3.19089
WH114	Suwon 226	116116	Republic of Korea	59.069	2.01944
WH115	Sae Mil	116118	Republic of Korea	57.3794	0.710925
WH116	Suwon 233	116119	Republic of Korea	59.8027	3.0394
WH117	Milyang 22	116127	Republic of Korea	61.2485	1.71168
WH118	Suwon 204	116150	Republic of Korea	56.543	1.50816
WH119	O~wolsomaeg	116162	Republic of Korea	59.5173	2.38123
WH120	Jogwang/6618AI~10~1~2~3	116201	Republic of Korea	58.6437	2.19336
WH121	Jaerae Somaek	116253	Republic of Korea	49.5985	2.03204
WH122	Milyang 26	116362	Republic of Korea	58.9908	0.672601
WH123	Milyang 27	116363	Republic of Korea	59.535	2.49827
WH124	Joseon Mil	118995	Republic of Korea	62.3645	1.96327
WH125	Gyeongbuk Gyeongsan-1986-5255	118996	Republic of Korea	56.5047	3.15232
WH126	Gyeongbuk Sangju-1986-6163	119904	Republic of Korea	60.2827	3.62549
WH127	Gyeongbuk Sangju-1986-6165	119906	Republic of Korea	61.5704	2.11532
WH128	Rasuwa Local	137104	Nepal	57.5535	1.78423
WH129	Dabdi Local AOB	137106	Nepal	54.3564	4.4319
WH130	SWM789783	140894	unknown	54.6545	0.911674
WH131	Nonglim 4	141000	Japan	56.6995	1.96781
WH132	FEDERATION	141039	Mexico	50.8516	1.43477
WH133	NP~880	141220	unknown	58.4021	0.848559
WH134	Jaeraejong Mil	151030	Republic of Korea	55.413	0.200003
WH135	Jaeraejong Mil	151031	Republic of Korea	51.083	8.21593
WH136	Jaeraejong Mil	151032	Republic of Korea	58.1574	1.70995
WH137	Jaeraejong Mil	151034	Republic of Korea	55.0673	4.31426
WH138	Jaeraejong Mil	151036	Republic of Korea	58.6584	3.32238
WH139	Jaeraejong Mil	151041	Republic of Korea	52.8205	3.46298
WH140	Jaeraejong Mil	151042	Republic of Korea	55.2503	1.62151
WH141	Jaeraejong Mil	151045	Republic of Korea	52.8881	1.84794
WH142	Jaeraejong Mil	151047	Republic of Korea	52.7177	0.952843
WH143	Jaeraejong Mil	151050	Republic of Korea	54.1916	5.31961
WH144	Jaeraejong Mil	151056	Republic of Korea	51.8757	2.42205
WH145	Jaeraejong Mil	151061	Republic of Korea	56.0386	3.47172
WH146	Jaeraejong Mil	151067	Republic of Korea	59.8488	3.0814
WH147	Jaeraejong Mil	151068	Republic of Korea	64.1149	8.971
WH148	Jaeraejong Mil	151069	Republic of Korea	57.1579	4.05317
WH150	Jaeraejong Mil	151074	Republic of Korea	58.6584	3.32238
WH151	Jinpung	151079	Republic of Korea	52.8205	3.46298
WH152	Jaeraejong Mil	159740	Republic of Korea	55.2503	1.62151
WH153	Jaeraejong Mil	159741	Republic of Korea	52.8881	1.84794
WH154	Jaeraejong Mil	159742	Republic of Korea	52.7177	0.952843
WH155	Jaeraejong Mil	159746	Republic of Korea	54.1916	5.31961
WH156	Jaeraejong Mil	159750	Republic of Korea	51.8757	2.42205
WH157	Jaeraejong Mil	159755	Republic of Korea	56.0386	3.47172
WH158	Jaeraejong Mil	159756	Republic of Korea	59.8488	3.0814
WH159	Jaeraejong Mil	159758	Republic of Korea	64.1149	8.971
WH160	Jaeraejong Mil	159760	Republic of Korea	57.1579	4.05317
WH162	Jaeraejong Mil	159769	Republic of Korea	58.3705	3.49233
WH163	Jaeraejong Mil	159778	Republic of Korea	62.5312	2.94723
WH164	Jaeraejong Mil	159782	Republic of Korea	56.3957	4.0826
WH165	Jaeraejong Mil	159785	Republic of Korea	61.9924	1.33072
WH166	YM1#6~26B~0Y	165921	unknown	53.815	4.11843
WH167	SANDO 7	165937	unknown	51.9196	1.28912
WH168	LAJ 2489	165939	unknown	53.4464	2.12436
WH169	BAI HUO MAI	166010	unknown	53.6553	1.80797
WH170	BEIJING 3	166019	unknown	54.9353	2.59282
WH171	FENG CHAN 3	166043	China	52.2769	1.90643
WH172	72952	166157	unknown	48.1524	4.00176
WH173	72957	166162	unknown	47.5344	3.39505
WH174	72961	166166	unknown	43.1584	2.2202
WH175	72965	166170	unknown	50.2248	1.86819
WH176	MV~15	166189	unknown	54.0528	2.13793
WH177	72993	166192	unknown	52.2739	0.165234
WH178	73075	166271	unknown	50.2445	2.65412
WH179	73082	166278	unknown	49.3653	1.74597
WH180	73110	166304	unknown	50.1579	2.5877
WH181	L882~1AP~2AP~0AP	166331	unknown	49.5017	0.770845
WH182	VEE#4	166350	unknown	53.6005	1.37192
WH183	GENARO 81	166352	unknown	54.502	1.81151
WH184	CM58924~1AP~1AP~2AP	166361	unknown	59.1414	2.0413
WH185	CM64693~3M~1Y~1M~1Y~0M	166378	unknown	51.997	3.84732
WH186	CM69279~C~2Y~1M~5Y~1M~0Y	166379	unknown	50.1549	2.08317
WH187	KEA&quot;S&quot;	166380	unknown	53.6048	1.35919
WH188	73189	166382	unknown	55.9855	2.16909
WH189	CM42402~30Y~1M~1Y~3M~2Y~0B	166396	unknown	48.7438	2.84469
WH190	CM62661~D~1M~1Y~4M~1Y~0M	166401	unknown	53.0383	1.24511
WH191	SWM2895~3L~1AP~2AP~AP~0AP	166403	unknown	51.1498	2.01961
WH192	AROMO	166473	unknown	50.3281	0.489076
WH193	73332	166514	unknown	55.5431	1.7604
WH194	Jaeraejong Mil	172165	Republic of Korea	61.0665	2.32931
WH195	Suwon 248	172219	Republic of Korea	57.6087	1.51768
WH196	Luk~Sen No.3	173163	Korea, North	46.3904	0.575025
WH197	Ten~Juk No.1	173165	Korea, North	39.3832	15.3552
WH198	Suwon 240	175528	Republic of Korea	61.4899	2.55536
WH199	Suwon 245	175533	Republic of Korea	37.7076	25.1443
WH200	Suwon 246	175534	Republic of Korea	58.0394	3.09186
WH201	Suwon 247	175535	Republic of Korea	66.2549	5.88847
WH202	Suwon 251	175568	Republic of Korea	64.0363	2.73623
WH203	Suwon 254	175571	Republic of Korea	57.651	1.68352
WH204	Gyeongbuk Bonghwa-1992-2790	175948	Republic of Korea	61.3339	2.00025
WH205	Alton	176586	Ukraine	49.4832	0.857842
WH206	JPN~1992~3530	176688	unknown	50.4855	3.07871
WH207	SHA 4	179240	unknown	53.6625	2.03397
WH208	Gyeongnam Tongyeong-1994-3388	185727	Republic of Korea	54.7898	1.07262
WH209	Jeonnam Damyang-1994-3389	185728	Republic of Korea	52.6511	2.22192
WH210	Registan	188157	Uzbekistan	55.6461	2.0505
WH211	Local	194722	Mongolia	55.6924	0.64927
WH212	Zyrianovka	198010	RUS	57.5365	1.58617
WH213	Uoran	198070	USA	57.363	4.08371
WH214	Cajeme	198077	Mexico	53.2673	1.70172
WH215	Dimrovka 5~27	198149	Bulgaria	49.3274	1.98399
WH216	U00010257	198174	Mexico	43.3485	1.68863
WH217	U00010123	198176	unknown	41.6639	2.83463
WH218	U00010258	198178	Mexico	45.0112	2.83868
WH219	U00010158	198179	Mexico	46.4426	3.09686
WH220	U5311672 1487~85	198191	FIN	30.1132	13.1691
WH221	U00010227	198219	Mexico	41.5152	1.68931
WH222	U00010235	198224	Mexico	44.2528	1.20735
WH223	U00010164	198240	Mexico	35.3482	8.80457
WH224	U00010215	198252	Mexico	54.3832	1.03589
WH225	U00010204	198259	Mexico	37.9132	7.03572
WH226	U0001084	198292	USA	33.6778	6.0398
WH227	U0001085	198293	USA	30.8653	2.75071
WH228	U0001086	198297	USA	42.0012	5.16771
WH229	Sugmuxi	198320	unknown	43.1132	1.89765
WH230	U0007103	198321	COL	47.5683	7.46883
WH231	U0007106	198324	COL	35.8173	7.05402
WH232	U0007108	198325	COL	26.0793	7.84274
WH233	C₂2676 u207/711	198333	Mexico	33.7795	7.12028
WH234	1330che Gzono5	198339	China	45.0103	2.38352
WH235	U00010189	198388	Mexico	37.9294	8.49346
WH236	MK4086	198443	unknown	34.9859	5.79246
WH237	1657 Agra	198511	India	41.1434	3.62803
WH238	HCWSN NO61.K(HL)740.6(BNH)	198610	unknown	47.8126	3.91307
WH239	GENARO~81	198691	Mexico	53.1899	1.80404
WH240	CHAPINGO 74	198706	unknown	43.8601	3.82856
WH241	KTM	198726	Netherlands	40.3251	4.64386
WH242	ONOKHOISKI 4	205557	Russia	30.4375	8.11202
WH243	MANOBA~1	205573	Canada	47.6837	5.09217
WH244	MANOBA~3	205574	Canada	41.6342	6.79207
WH245	FRONTANA	205631	Brazil	41.8218	5.69272
WH246	MK4860	205673	Mexico	32.1651	3.16064
WH247	MK5681	205724	India	35.9366	2.87757
WH249	NISU	205779	unknown	35.3898	0.369988
WH250	HABB	205816	unknown	43.4572	2.07758
WH251	U13931	205847	Canada	41.379	3.48258
WH252	WORLD SEED 1651	205881	USA	32.5386	7.66075
WH253	ZORAWAR 71	205885	Lebanon	28.5984	3.50187
WH254	KALAM 71	205891	Pakistan	27.3613	7.94411
WH255	WIR667	205962	Romania	45.452	0.9619
WH256	Kansas Mortgage Lifter	205995	Uned States	36.4754	0.989238
WH257	Belokorka	206168	Ukraine	40.0711	2.9987
WH258	WIR9411	206235	Russia	39.6811	1.53625
WH259	Ostistaya 2	206347	Ukraine	29.8399	8.57971
WH260	Jeonnam Suncheon-1998-6295	207015	Republic of Korea	43.0483	7.03083
WH261	MK5931	210275	unknown	35.3898	0.369988
WH262	Floro XCo	210284	Australia	43.4572	2.07758
WH263	Local	210334	Turkey	41.379	3.48258
WH264	Local	210342	Turkey	32.5386	7.66075
WH265	Local	210343	Turkey	28.5984	3.50187
WH266	MK7373	210370	Mongolia	27.3613	7.94411
WH267	Kinelskay	210374	Russia	45.452	0.9619
WH268	Lee	210388	USA	36.4754	0.989238
WH269	Insignia	210389	Australia	#REF!	2.9987
WH270	YSWR~N~30	210390	Canada	39.6811	1.53625
WH271	MK7525	210416	Mongolia	29.8399	8.57971
WH272	MK2381	210428	Mexico	43.0483	7.03083
WH273	MK2538	210444	Mexico	40.5146	1.5369
WH274	MK2539	210445	Mexico	42.4571	1.86672
WH275	MK2570	210454	Mexico	32.4028	0.871819
WH276	MK2572	210455	Mexico	40.6604	3.15551
WH277	MK2573	210456	Mexico	33.8375	8.05112
WH278	MK2576	210458	Mexico	44.1439	1.42604
WH279	MK2584	210462	Mexico	41.5136	2.84628
WH280	MK2587	210463	Mexico	40.8578	1.1839
WH281	MK2590	210465	Mexico	43.456	1.58374
WH282	MK2601	210470	Mexico	37.8932	2.82873
WH283	MK2603	210472	Mexico	35.1812	0.980582
WH284	MK2611	210477	Mexico	35.7012	2.5778
WH285	MK2622	210485	Mexico	37.8523	3.01227
WH286	MK2639	210493	Mexico	37.4384	1.8713
WH287	Nacozari~	210496	Mexico	38.7028	3.50229
WH288	MK2673	210505	Mexico	45.8764	2.55619
WH289	MK2680	210508	Mexico	31.0981	3.36551
WH290	MK2681	210509	Mexico	35.8234	0.859194
WH291	MK2684	210511	Mexico	32.1049	2.88177
WH292	Gyeongnam Tongyeong-2000-44	212223	Republic of Korea	42.787	1.85715
WH293	MK2402	212976	Mexico	44.1047	3.23368
WH294	MK2450	212977	Mexico	34.001	3.72616
WH295	MK2453	212978	Mexico	38.533	1.07267
WH296	MK2457	212979	Mexico	39.2095	2.73714
WH297	MK2512	212980	Mexico	37.4255	0.895812
WH298	MK2514	212981	Mexico	46.5449	1.27833
WH299	MK2686	212982	Mexico	36.9013	1.37838
WH300	Keumgang Mil	213100	Republic of Korea	39.0927	4.02947
WH301	Suwon 281	213102	Republic of Korea	57.689	10.4966
WH302	MK2675	213804	Mexico	59.3825	6.06249
WH303	Local	213926	Mongolia	49.6468	11.4412
WH304	MK2565	214521	Mexico	65.1265	1.83887
WH305	Hamlet, W~97	225480	Uned States	46.4666	2.37804
WH306	Ga~Gore	225481	Uned States	51.219	1.36228
WH307	익산313호	227071	Republic of Korea	53.5573	4.60222
WH308	Long fu	229787	China	42.6091	12.9767
WH309	Xuzhou 27	229932	China	48.0212	6.99069
WH310	PI 474581	230945	Uned States	50.5159	6.53153
WH311	Arkan	230946	Uned States	43.2932	12.1856
WH312	Compton	230952	Uned States	45.9203	7.93038
WH313	Cody	230955	Uned States	47.2949	2.42862
WH315	Adder	230959	Uned States	48.5402	4.89424
WH316	PI 495594	230962	Uned States	52.0513	10.8356
WH317	PI 495595	230963	Uned States	53.6037	3.07408
WH318	Dodge	230967	Uned States	52.0328	6.59027
WH319	Norkan	230968	Uned States	46.0541	12.6754
WH320	GR863	230969	Uned States	53.9955	2.78955
WH321	PI 508289	230971	Uned States	38.988	8.9879
WH322	PI 510665	230972	Uned States	42.9993	1.03508
WH323	PI 527481	230975	Uned States	54.4308	5.75463
WH324	NE82438	230980	Uned States	45.3239	2.94192
WH325	Ac Reed	230992	Canada	34.9195	4.91192
WH326	Erhardt	230995	Uned States	43.9115	8.10533
WH327	KLB103.71~20Y~8M~1100YK~0ARG	231255	Mexico	41.7709	1.63736
WH328	Fundacep 30	231257	Mexico	50.2977	2.76917
WH329	CMSW96WM00658S~15M~010Y~010M~010SY~3M~0Y~020SCM~0Y	235003	Mexico	43.5524	5.29414
WH330	ICW88.0534~4AP~0L~5AP~0AP~0BR~0BR~0AP~6KBY~0Y~4M~0Y~05SCM~0Y	235006	Mexico	42.5748	3.27542
WH331	CMSS99M01024S~040M~030Y~030M~3Y~3M~0Y	235035	Mexico	36.0534	3.06376
WH332	CMSS99M01622T~040Y~040M~040Y~69M~0ERLFY~3M~0Y~0RGMXI	235042	Mexico	40.1874	3.66044
WH333	CMSS99M00919S~0P0M~040SY~040M~040SY~10M~0ZTB~0SY~0RGMXI	235046	Mexico	42.5159	3.3885
WH334	CSSS00B00011S~2Y~10M~2Y~8FGR~1Y~0FGR~0BI	235235	Mexico	39.5848	1.41637
WH335	CMSS99M02148S~040M~040SY~040M~040SY~16M~0ZTB~0SY	235246	Mexico	35.906	2.9556
WH336	CMSS98Y02950T~040M~0100M~040Y~040M~030Y~45M~1Y~0M	235258	Mexico	44.6725	4.87849
WH337	CHN~AWS~2010~1	235356	China	40.5749	3.09859
WH338	A1BM0324	237013	Bulgaria	36.0781	4.18944
WH339	A1BM0321	237019	Bulgaria	44.3649	3.09938
WH340	Iksan 346	237796	Republic of Korea	58.9229	5.33005
WH341	Iksan 347	237807	Republic of Korea	61.4346	2.94991
WH342	Iksan 349	237809	Republic of Korea	71.0105	0.999434
WH343	MK2422	246360	Mexico	62.5785	2.22645
WH344	MK2508	246361	Mexico	63.4861	2.18387
WH345	Gyeongnam Geoje~2000~13	246550	Republic of Korea	68.9518	1.71095
WH346	Miryang 32	246570	Republic of Korea	66.6035	1.96144
WH347	Miryang 34	246571	Republic of Korea	66.8889	2.31156
WH348	NINGMAI 7	246573	China	63.8554	1.85434
WH349	GRSS93SH18~0M~12SH~2M~1Y~4M~0Y	246589	Mexico	62.2591	0.723845
WH350	A1BM0293	246855	Bulgaria	63.4913	2.41851
WH351	Chousen 65	246968	Republic of Korea	66.6492	3.37564
WH352	Chuuhoku Zairai	246977	Republic of Korea	71.9033	2.98261
WH353	Korea 1	246980	Republic of Korea	64.0505	2.7783
WH354	Korea 2	246981	Republic of Korea	59.8078	1.78234
WH355	Suweon 220	246990	Republic of Korea	69.6222	1.2079
WH356	BORLAUG M95	250812	Mexico	65.0937	2.74107
WH357	satanta	250850	Uned States	58.1206	1.33945
WH358	PI 561933	250944	Uned States	62.4694	1.71847
WH359	ATTILA*2/PBW65/6/PVN//CAR422/ANA/5/BOW/CROW/…	266794	Mexico	59.2436	2.01788
WH360	ATTILA*2/PBW65//TAM200/TUI	266836	Mexico	57.7567	2.53952
WH361	AC SPLENDOR/4/SNI/TRAP#1/3/KAUZ*2/TRAP//KAUZ	266862	Mexico	65.6038	1.59838
WH362	AMIDON/HEILO//KEFENG 6	266927	Mexico	59.6274	1.2216
WH363	CHEN/AEGILOPS SQUARROSA (TAUS)//FCT/3/STAR/…	266930	Mexico	74.3405	0.983564
WH364	ACHTAR/4/MILAN/KAUZ//PRINIA/3/BAV92	266993	Mexico	65.0195	0.344766
WH365	BAV92//IRENA/KAUZ/3/HUES/4/DOLL	267056	Mexico	59.5002	1.47713
WH367	ALTAR 84/AE.SQ//OPATA/3/2*WH 542/7/VEE#8//…	267139	Mexico	68.7503	1.11547
WH368	ATTILA*2/HUES//FINSI/3/ATTILA*2/PBW65	267151	Mexico	61.3079	1.21857
WH369	CM91045~5Y~0M~0Y~4M~2Y~0YZ~010M~0Y~3M~010Y~0FUS~…	267161	Mexico	66.4692	0.565994
WH370	Darkhan~72 /Saratovskaya 36 x Buryatskaya 79	267164	Mongolia	62.4403	0.765281
WH371	MNG~KJG~2012~13	267182	Mongolia	58.4647	3.00542
WH373	CM95439~63Y~0H~0SY~5M~0RES~0SY	269144	Mexico	59.815	2.5592
WH374	ALTAR 84/AE.SQ//OPATA/3/2*WH 542/4/BONASA/5/…	269163	Mexico	57.5534	3.16534
WH375	CMSS98M00715T~040Y~0100M~040Y~040M~030Y~16M~3Y~0M	269174	Mexico	55.7873	0.898372
WH376	CMSS98M00910T~040Y~0100M~040Y~040M~030Y~45M~2Y~0M	269175	Mexico	63.5028	2.3455
WH377	CMSS98Y01925T~040M~8SY~0M~010Y~010M~12Y~1M~0Y	269178	Mexico	61.979	3.02992
WH378	CMSS98Y05022S~020Y~030M~020Y~040M~15Y~1M~0Y	269180	Mexico	58.7767	3.21504
WH379	CMSS98Y05678S~0100M~040Y~040M~030Y~24M~2Y~0M	269182	Mexico	58.5421	2.3042
WH380	Caledonia	269193	Uned States	59.1434	10.7168
WH381	Ferrugineum 59	269207	Ukraine	63.8009	1.65991
WH382	Gondo	269211	Mexico	66.6495	5.23196
WH383	KS92WGRC21	269234	Uned States	63.377	7.19956
WH384	Klein Cacique	269241	Mexico	59.0828	3.49812
WH385	CHN~HYW~2002~5	269251	China	61.4921	2.40887
WH386	CHN~HYW~2002~6	269252	China	60.3039	1.91205
WH387	Luganka	269253	Ukraine	65.5959	2.7056
WH388	C147~13C~3C~5C~2C~0C	269318	Mexico	56.9433	3.39331
WH389	H1443~3H~0CHL	269323	Mexico	73.047	4.56801
WH390	MK2393	269328	Mexico	57.7088	2.7125
WH391	Cr 4898	269353	Russia	60.5275	4.25182
WH392	PC Medium~2575	269392	Mexico	52.9137	1.7469
WH393	CM33203~M~8M~8Y~1M~1Y~1M~0Y~1T~2T~0ARG	269396	Mexico	60.2959	7.185
WH394	CI 6607	269397	Uned States	61.7818	2.24847
WH395	CI 5868	269399	Uned States	53.1727	2.01674
WH399	MN73168	269439	Mexico	36.7388	5.34975
WH400	trego	269476	Uned States	39.7596	3.66188
WH401	Iksan 343	269493	Republic of Korea	27.0204	4.16644
WH402	Iksan 369	275743	Republic of Korea	33.4945	6.81444
WH403	Kakatsi	275961	Mexico	33.6107	2.42657
WH404	Gaoyuan 602	275975	Mexico	32.7754	4.07375
WH405	CMH87.544-C-1Y-3B-1B-2B-0Y	278239	Mexico	28.3787	2.39239
WH407	CI 11230	279494	Croatia	29.0191	3.00153
WH408	AUS 4589	279496	Greece	31.5847	1.68803
WH409	Chinese 466	279500	Argentina	28.2641	3.16245
WH410	CI 14614	279503	Ethiopia	35.1556	1.49075
WH411	CI 14633	279504	Ethiopia	46.0416	0.919497
WH412	CI 14640	279505	Ethiopia	53.569	3.00693
WH413	CI 14644	279506	Ethiopia	43.2755	1.47904
WH414	CI 14674	279510	Ethiopia	53.2647	3.56455
WH415	CI 14678	279511	Ethiopia	52.8545	2.64833
WH416	CI 14710	279513	Ethiopia	33.1967	1.00551
WH417	CI 14717	279514	Ethiopia	34.5535	6.77303
WH418	CI 14719	279515	Ethiopia	37.1031	3.06933
WH419	CI 14729	279518	Ethiopia	28.601	4.54547
WH420	CI 14740	279519	Ethiopia	25.6583	4.86059
WH421	CI 14775	279521	Ethiopia	50.2611	0.88334
WH422	CI 14799	279523	Ethiopia	51.9154	1.99781
WH423	CI 14890	279524	Ethiopia	51.162	0.447239
WH424	CI 15142	279533	Saudi Arabia	49.6991	2.15154
WH425	CI 4412	279554	Canada	47.0518	0.607492
WH426	CI 5928	279566	Uned States	44.63	1.71423
WH427	CI 6450	279569	Uned States	44.5158	1.24131
WH428	CI 7581	279575	Russia	48.5486	0.564007
WH429	C 7142	279596	Greece	47.0436	2.01546
WH430	Florio	284661	Russia	48.3569	1.83747
WH431	Saribas	284987	Turkey	44.3748	1.03825
WH432	Moro of Sind	285015	Pakistan	51.512	1.04236
WH433	AUS 8920	285048	Bosnia and Herzegovina	49.8315	1.81403
WH434	Ranka Brkulja	285049	Bosnia and Herzegovina	49.1658	1.26802
WH435	AUS 8947	285088	Turkey	50.9639	2.02995
WH437	Asosan	289625	Japan	58.5207	4.35113
WH439	MG 07739	290083	Ethiopia	51.9509	0.830681
WH440	MG 07741	290084	Ethiopia	52.0152	1.70666
WH443	Aztec	290311	Uned States	40.0861	1.81206
WH444	CMSS92M03482T-015M-0Y-0Y-050M-23Y-2M-0Y	291179	Mexico	49.3934	1.08953
WH445	CMBW01Y01692S-6Y-2AL-3AL-010Y-8M-0Y	291184	Mexico	41.7624	3.4226
WH446	CMSS92Y01399T-2Y-010M-010Y-010Y-5M-0Y-0HTY	291193	Mexico	44.4543	1.09873
WH447	CM103873-2M-030Y-020Y-010M-4Y-0M-10PZ-0Y-1SCM-0Y-2SCM-2PZ-OY-SCM-0Y	291198	Mexico	39.1516	5.22326
WH448	CMBW90M1671-34M-2AL-0AL-07Y-2M-0Y-2SJ-0Y-OSCM-0Y	291199	Mexico	50.1266	0.832083
WH449	CM91046-7Y-0M-0Y-4M-8Y-0B-0FC-1FUS-0Y-0E-0ECU-0SCM-0Y	291201	Mexico	52.0415	2.43446
WH450	CMBW91Y02939M-030TOPM-9Y-010M-010Y-015M-3Y-0M-0E-0ECU-0SCM-0Y	291202	Mexico	51.559	5.94257
WH451	CHN-HYW-2002-4	291210	China	45.9582	0.875862
WH452	CM81A.528-1B-1Y-2B-1Y-0B	291264	Mexico	45.2455	2.92048
WH453	CM64624-2Y-1M-4Y-0M-34Y-0M-0MEX	291272	Mexico	49.7604	2.83062
WH455	WIR9708	292986	Russia	37.4731	1.68008
WH456	Roblin	293068	Canada	38.5735	3.51627
WH457	A1BM0311	293422	Bulgaria	36.1582	2.152
WH458	yv 03-309	293489	China	39.7176	6.36792
WH459	yv 03-311	293490	China	59.8988	38.3632
WH460	yv 03-338	293499	China	45.2188	0.559129
WH461	yv 98-9	293533	China	15.9788	4.03154
WH462	832-714	293547	China	19.9924	1.84454
WH463	yv 93-105	293595	China	20.6172	1.09841
WH464	De 93-6	293605	China	19.5174	5.57316
WH465	yv 99-51	293609	China	20.3518	2.20778
WH466	yv 99-56	293611	China	17.1396	2.24636
WH468	yv 99-63	293617	China	17.2836	1.38186
WH469	yv 99-69	293622	China	14.5482	0.981893
WH470	yv 99-71	293624	China	15.8365	1.83508
WH471	yv 99-73	293626	China	14.787	1.94264
WH472	yv 00-2	293633	China	9.83114	2.78608
WH473	Fengxi 7849	293636	China	21.2471	2.99874
WH474	819M4-2-6	293639	China	21.0395	2.53802
WH475	S 181	293653	China	22.616	1.15008
WH476	Chumai 8805	293656	China	26.2008	2.29184
WH477	NC 20761	293861	Kyrgyzstan	24.1808	2.89462
WH478	Bouquet	293882	France	21.9613	3.7155
WH479	익산335호	293905	Republic of Korea	22.2512	0.953571
WH482	k3051	295453	Afghanistan	15.9864	1.17238
WH483	k3090	295465	Afghanistan	22.7332	1.93719
WH484	k3094	295467	Afghanistan	12.7478	2.51091
WH485	k3097	295468	Afghanistan	47.2058	7.05194
WH486	k3102	295470	Afghanistan	43.3641	0.787053
WH487	k3161	295479	Afghanistan	47.124	2.8257
WH490	k3249	295496	Afghanistan	45.4301	5.67437
WH491	k3253	295497	Afghanistan	44.461	1.91475
WH492	Samma	295508	Saudi Arabia	54.7024	3.94556
WH493	Gandom	295544	Pakistan	33.9029	10.1266
WH494	AUS 9316	297608	Ethiopia	40.3645	3.60419
WH495	Almadense	297824	Portugal	37.0561	6.01778
WH496	Eborense	297827	Portugal	48.7404	1.18026
WH497	Da Grecia	297830	Portugal	41.8265	2.78627
WH498	Mole Algarvio	297834	Portugal	48.5958	3.12866
WH499	Tremes Ruivo	297843	Portugal	44.1726	2.24599
WH500	CI 3079	297908	Russia	48.9806	8.14625
WH502	Kara Keltek	297931	Uzbekistan	49.7127	0.539213
WH503	S1793	297952	India	53.6689	2.43936
WH504	India 164	297953	India	54.5088	1.51665
WH505	India 196	297955	India	53.008	1.14939
WH506	Restauracao	297960	Portugal	51.5753	2.07706
WH507	Barbaro 789	297970	Portugal	51.3365	2.00365
WH508	Hezohegyesi 7286	298016	Hungary	49.0445	0.790194
WH509	Alcsuti 21	298021	Hungary	49.8903	0.868069
WH510	Mindszentpusztai	298028	Hungary	51.8635	1.61452
WH511	Pyrothryx	298040	Hungary	49.7226	0.732092
WH512	Varna 40	298063	Bulgaria	44.7007	0.541203
WH513	Canary 3	298065	Spain	52.9945	2.067
WH514	Canary 4	298066	Spain	52.673	1.2793
WH515	Canary 5	298067	Spain	50.5072	1.43186
WH516	AUS 13025	298068	Egypt	57.9304	1.0045
WH517	Sinai 4	298069	Egypt	51.9804	1.59004
WH518	Salonika 11	298086	Greece	55.486	1.05086
WH519	Portugal 150	298115	Portugal	51.3989	0.809967
WH521	Rooi Kleinkoren	298149	South Africa	58.5511	1.30853
WH522	Beyrouth 3	298152	Lebanon	44.5209	1.751
WH523	Damaskus 7	298154	Syria	42.0943	2.76649
WH524	Aleppo 27	298158	Syria	48.8819	1.39641
WH525	Tunis 3	298160	Tunisia	63.2114	3.16906
WH531	Macedonian 11	298184	Macedonia	53.2889	0.96432
WH532	Marodzi	298187	Zimbabwe	49.6026	1.74631
WH533	Erythrospermum 12437	298199	Afghanistan	59.1021	6.38013
WH534	S-12682	298206	Afghanistan	45.8968	0.287036
WH535	Erinaceum Ovflatum	298208	Afghanistan	47.5957	1.03972
WH537	Karnobatska Ranasreika	298333	Bulgaria	54.1538	2.99716
WH538	Nemerci 301	298401	Romania	51.0631	1.26672
WH539	Karcagi 522	298422	Hungary	52.6378	2.2174
WH540	Mironovskaja 264	298423	Ukraine	54.6458	7.40097
WH541	Retje 89	298451	Slovenia	51.4296	5.89102
WH542	WC 521	298552	India	54.5395	3.92193
WH545	Kirmizi Tir	298597	Turkey	53.311	1.85171
WH546	B-1775	298601	Turkey	49.5222	7.62747
WH547	Black Shanazi	298881	Afghanistan	50.2321	1.92559
WH548	Bahri	298949	Afghanistan	54.9089	2.8993
WH550	Chengdu 9503	300093	China	55.4927	2.93132
WH551	CI 17260	300561	China	55.6898	3.92738
WH552	CM92354-33M-0Y-0M-6Y-0B-0BGD	301702	Mexico	66.1007	0.870804
WH553	CM91128-2Y-0M-0Y-3M-0Y-7M-0Y	301723	Mexico	57.3709	2.01316
WH554	CM81074-17Y-01M-0Y-12M-1Y-0M-0URY	301729	Mexico	55.2681	1.95374
WH555	CM85835-1Y-0H-0SY-3M-0Y-5M-0Y	301730	Mexico	47.8629	1.28909
WH556	ICW92.0281-0BR-1AP-2AP-0L-2AP-3AP-0AP	301757	Mexico	58.7172	3.26329
WH557	CMBW89M3975-16M-0AL-8AL-5B-0Y-0BBY-0Y	301801	Mexico	52.8858	2.26187
WH558	CM107553-2Y-020Y-010M-1Y-010M-2Y-0M-0SY	301803	Mexico	55.3986	1.88858
WH559	Cr 14564	302050	Uned States	49.6637	1.52919
WH560	Bridger	302051	Uned States	52.2279	0.461677
WH561	Cr 14583	302053	Uned States	53.5594	1.95055
WH562	Cr 15146	302056	Germany	52.8219	1.72279
WH565	Cr 15192	302067	Croatia	53.8507	0.53495
WH566	AC Avonlea	302295	Canada	41.5472	2.63212
WH568	VULCAN	302335	Mexico	51.9607	1.58
WH569	PC Medium-2609	302531	Mexico	48.434	0.523964
WH570	Suwindoruko	302637	Korea, North	51.2784	0.573489
WH571	COR 61-545	302851	Uned States	50.0264	0.945435
WH574	Safedak	302874	Tajikistan	54.627	1.03559
WH576	AUS 27905	303075	Spain	41.7784	29.2441
WH578	AUS 28034	303078	Bulgaria	50.5721	2.5348
WH579	CI 11478	303079	Russia	56.9249	1.20336
WH580	CI 14451	303081	Ethiopia	46.8403	1.01773
WH581	CI 14647	303085	Ethiopia	53.2191	0.565761
WH582	CI 14714	303088	Ethiopia	51.4006	1.89288
WH583	CI 14896	303106	Ethiopia	57.521	0.836871
WH585	CI 7620	303144	Russia	50.7274	1.54679
WH586	CI 7621	303145	Russia	54.627	1.03559
WH589	C 4989	303165	Australia	57.2049	0.852574
WH590	Extra Kolben II	303171	Australia	50.5721	2.5348
WH591	Maiorcone	303220	Russia	56.9249	1.20336
WH592	Pornbacher Graf Toerring	303222	Austria	46.8403	1.01773
WH593	PI 166180	303301	India	53.2191	0.565761
WH594	Sari	303369	Turkey	51.4006	1.89288
WH595	AUS 8422	303370	Turkey	57.521	0.836871
WH596	Tir	303420	Turkey	52.4928	1.4023
WH597	Coruche	303491	Spain	65.3293	5.03732
WH598	Genial	303791	France	57.8951	3.42942
WH599	Dabat	307144	Ethiopia	56.5322	7.56606
WH600	Granadero	307156	Argentina	61.4746	2.45604
WH601	Rieti Todaro 11	307375	Russia	56.456	4.69782
WH602	I 847	307434	Russia	62.6441	2.68142
WH603	Mezohegyesi 6282	307443	Hungary	57.4957	0.580011
WH604	Sarajevo 1	307539	Bosnia and Herzegovina	64.6942	3.98727
WH605	Crotia 2	307543	Croatia	51.6304	2.90853
WH606	Crotia 18	307545	Croatia	60.4552	2.877
WH607	Lutescens IX	307578	Poland	55.2656	3.39728
WH609	AUS 7357	308452	Egypt	53.6799	2.27111
WH610	Jeonju387	310342	Republic of Korea	47.1758	1.44463
WH611	Jeonju389	310344	Republic of Korea	52.5667	1.76213
WH613	Dian 852-685	311627	China	60.2491	3.14162
WH614	Liyu 1	311633	China	59.0298	2.45729

## Sheet: 562 wheat genotype-alleles
Arabinoxylan content based on allele of eight SNPs from 46 countries.
genotype#	Alleles of SNPS								Arabinoxylan (mg/g)
genotype#	AX-94470319	AX-95086356	AX-94713015	AX-94534026	AX-95092984	AX-94934861	AX-94502724	AX-95019636	AX
WH001	GG	AA	GG	TT	CC	GG	TT	CC	58.7081
WH002	AA	AA	AA	CC	AC	GG	TT	CC	60.6082
WH005	GG	AG	GG	CC	AC	AG	TT	CC	52.404
WH008	GG	AG	GG	CC	CC	AG	TT	TT	55.3235
WH010	GG	NN	AA	CC	CC	AG	TT	TT	60.4792
WH011	GG	GG	GG	TT	AC	GG	TT	TT	43.5252
WH012	GG	GG	GG	TT	NN	GG	TT	TT	38.5749
WH013	GG	AA	GG	TT	NN	NN	CT	TT	53.0454
WH014	GG	AA	AA	CC	CC	GG	TT	CC	47.7098
WH016	GG	AG	GG	CC	CC	AG	TT	CC	40.1095
WH018	GG	GG	GG	CC	AC	AA	TT	CC	38.6745
WH019	GG	AG	AA	TT	CC	NN	TT	CC	38.8727
WH020	GG	AG	GG	TT	CC	NN	TT	TT	39.3148
WH021	GG	AA	GG	CC	CC	AG	TT	CC	37.4155
WH023	AA	AG	NN	CC	AC	NN	CT	TT	47.9068
WH024	GG	GG	AA	CC	CC	GG	TT	CC	37.5665
WH025	AA	AA	GG	CC	CC	AG	CT	CC	37.5053
WH026	AA	AA	AA	CC	AC	GG	TT	TT	70.4613
WH027	AA	AA	GG	CC	CC	AG	CT	CC	48.7759
WH028	GG	AA	AA	CC	CC	AA	TT	TT	52.269
WH029	GG	AA	GG	TT	CC	GG	TT	CC	50.6213
WH030	GG	GG	GG	TT	AC	NN	TT	TT	43.8253
WH031	AA	AA	GG	CC	CC	AG	CT	TT	53.8704
WH032	AA	AA	GG	CC	CC	GG	CT	CC	50.8507
WH033	AA	AA	GG	CC	AC	AG	TT	TT	55.7357
WH034	AA	AA	GG	CC	CC	AG	CT	TT	56.0397
WH035	AA	AA	GG	CC	AC	NN	TT	TT	56.7598
WH036	GG	AA	AA	CC	AC	AG	TT	TT	53.8887
WH037	AA	AA	AA	TT	AC	AG	TT	TT	57.0268
WH038	AA	AA	AG	CC	CC	GG	TT	CT	62.032
WH039	AA	AG	GG	TT	CC	GG	TT	CC	62.0575
WH040	AA	AG	AA	CC	AC	AG	TT	TT	70.6554
WH041	AA	AA	GG	TT	CC	GG	TT	TT	62.3043
WH042	GG	AA	GG	CC	CC	AA	CT	TT	57.1637
WH043	GG	AG	GG	TT	CC	AA	TT	TT	55.3362
WH044	AA	AG	GG	CC	CC	AA	TT	TT	69.6116
WH045	GG	AG	GG	CT	CC	GG	TT	CC	39.7441
WH046	GG	AG	GG	CC	AC	GG	CT	CC	57.443
WH047	AA	AA	AA	TT	CC	AG	TT	TT	60.4631
WH048	AA	AA	AA	TT	AC	AG	TT	TT	68.8202
WH049	GG	AA	GG	TT	CC	GG	TT	CC	57.8117
WH050	GG	AA	GG	TT	CC	GG	TT	CC	47.3915
WH051	AA	NN	AA	TT	NN	AG	TT	CC	58.8878
WH052	GG	GG	AA	TT	AC	AA	TT	CC	46.7605
WH053	GG	AA	GG	CC	AC	NN	TT	TT	41.0569
WH054	NN	NN	AA	CC	NN	AG	TT	TT	60.6655
WH055	AA	AG	AA	TT	AA	AG	TT	CC	55.6453
WH056	AA	AA	AA	TT	AA	AG	TT	CC	59.6039
WH057	AA	AA	GG	CC	AC	AG	CT	TT	60.3618
WH058	AA	NN	AA	CC	CC	AG	TT	CC	62.3224
WH059	AA	AA	AA	TT	AC	AG	CT	TT	55.597
WH060	AA	AA	GG	CC	CC	NN	TT	CT	57.8414
WH061	AA	AA	AA	TT	AC	AG	TT	CT	59.6331
WH062	AA	AA	GG	CC	AC	AG	TT	TT	56.2919
WH063	AA	NN	GG	CC	CC	GG	TT	CC	64.0036
WH064	GG	AA	AA	TT	AC	GG	TT	CC	53.8116
WH065	AA	AA	GG	TT	AC	AG	CT	TT	55.7384
WH066	AA	AA	GG	TT	CC	GG	TT	TT	59.4262
WH067	AA	AA	GG	TT	AC	NN	TT	TT	56.9114
WH068	GG	AG	GG	CC	AC	AG	TT	TT	49.5225
WH069	AA	AA	AA	CC	NN	AG	TT	CC	56.7479
WH070	AA	AA	AA	TT	AC	NN	TT	TT	61.1426
WH071	GG	AA	GG	CC	CC	AG	TT	TT	50.3621
WH072	GG	AA	GG	TT	AC	AG	TT	TT	53.3145
WH073	AA	AG	AA	TT	AC	GG	TT	CC	47.8865
WH074	GG	AG	GG	TT	CC	NN	TT	TT	56.1036
WH075	GG	AA	GG	CC	CC	AG	TT	TT	48.7052
WH076	GG	AG	GG	TT	AC	GG	TT	CC	48.616
WH077	GG	AG	GG	TT	AC	GG	TT	TT	53.3705
WH078	GG	AA	GG	CC	AC	GG	TT	CC	54.5893
WH079	GG	AG	GG	TT	AC	GG	TT	CT	43.3118
WH080	GG	AG	AA	TT	AC	NN	TT	CC	47.9644
WH081	GG	AG	GG	CC	CC	AG	TT	TT	49.0875
WH082	GG	AG	GG	TT	CC	GG	TT	CC	49.6956
WH083	GG	AG	GG	TT	CC	GG	TT	TT	43.6139
WH084	GG	AA	GG	TT	AC	GG	TT	CC	43.8032
WH085	GG	AG	GG	TT	AC	GG	TT	CC	47.0707
WH086	GG	AG	GG	TT	AC	AG	TT	TT	42.6074
WH087	GG	AG	GG	TT	AC	AG	TT	TT	45.9921
WH088	GG	AA	GG	TT	AC	GG	TT	TT	46.8785
WH089	GG	NN	AA	TT	AC	GG	TT	CC	46.3294
WH090	GG	AA	GG	CC	AC	GG	TT	CC	55.171
WH091	AA	AA	GG	TT	CC	NN	TT	CC	43.4549
WH092	GG	AA	GG	TT	CC	NN	TT	CC	47.775
WH093	AA	AA	GG	CC	CC	AG	CT	CC	52.6685
WH094	GG	AG	AA	TT	CC	NN	TT	TT	51.8734
WH095	AA	AA	GG	CC	CC	AG	CT	TT	57.5904
WH096	AA	AG	AA	CC	CC	AG	TT	CC	61.7929
WH097	AA	AA	AG	CC	CC	AG	CT	CC	55.6892
WH098	AA	AA	AA	CC	AC	AG	TT	TT	58.6986
WH099	AA	AA	AA	CC	AC	GG	TT	CC	57.0499
WH100	AA	AG	AA	CC	CC	AG	TT	CC	57.5988
WH102	AA	AA	AA	TT	AC	AG	TT	TT	62.6673
WH103	AA	NN	AG	CC	NN	AG	TT	CT	60.073
WH104	AA	AA	AA	CC	AC	GG	TT	CC	63.2688
WH105	AA	AG	AA	CC	CC	AG	TT	CC	66.4482
WH106	AA	AG	AA	CC	AC	AG	TT	CC	59.3643
WH107	GG	AA	GG	TT	AC	NN	TT	TT	47.103
WH108	AA	AA	AA	CC	AC	GG	TT	TT	52.1672
WH109	AA	AG	GG	CC	CC	GG	CT	CC	40.9711
WH110	AA	AA	AA	CC	AC	AG	TT	TT	59.7365
WH111	AA	AA	AA	TT	AC	AG	TT	TT	60.5302
WH112	AA	AA	AA	TT	AC	AG	TT	TT	66.9086
WH113	AA	AA	AA	TT	AC	AG	TT	TT	58.799
WH114	GG	AA	AA	CC	AC	AG	TT	TT	59.069
WH115	AA	AA	GG	NN	AC	AG	CT	TT	57.3794
WH116	AA	AA	AA	TT	AC	AG	TT	TT	59.8027
WH117	AA	AA	AA	TT	AC	AG	TT	TT	61.2485
WH118	AA	AA	AA	CC	AC	NN	CT	TT	56.543
WH119	GG	AA	AA	TT	NN	AG	TT	CC	59.5173
WH120	AA	AA	GG	TT	CC	GG	CT	TT	58.6437
WH121	GG	AA	GG	TT	CC	GG	TT	CC	49.5985
WH122	GG	AG	GG	CC	CC	AG	TT	CC	58.9908
WH123	AA	AA	AA	TT	AC	AG	TT	TT	59.535
WH124	AA	AG	AA	CC	AC	AG	TT	CC	62.3645
WH125	AA	AA	GG	CC	AC	AG	TT	CC	56.5047
WH126	AA	AG	AA	TT	AC	AG	TT	CC	60.2827
WH127	AA	AA	GG	CC	CC	AG	CT	TT	61.5704
WH128	GG	AA	AA	CC	AC	GG	TT	CC	57.5535
WH129	GG	AG	AA	CC	AC	GG	TT	CC	54.3564
WH130	GG	AG	GG	CC	AC	AG	TT	TT	54.6545
WH131	AA	AA	GG	CC	AC	AA	TT	CC	56.6995
WH132	GG	AG	AA	CC	CC	GG	TT	CC	50.8516
WH133	GG	AG	GG	CC	AC	AG	TT	TT	58.4021
WH134	AA	AA	GG	CC	AC	AG	TT	CC	55.413
WH135	AA	AA	GG	TT	AC	NN	TT	CC	51.083
WH136	AA	AA	AA	CC	AC	GG	TT	TT	58.1574
WH137	AA	AA	AA	TT	AC	AG	TT	TT	55.0673
WH138	AA	AA	AA	CC	AC	NN	TT	CC	58.6584
WH139	AA	AA	AA	CC	AC	AG	TT	TT	52.8205
WH140	AA	AG	AA	CC	AC	GG	TT	CC	55.2503
WH141	AA	AA	AA	TT	AC	NN	TT	CC	52.8881
WH142	AA	AG	AA	CC	NN	GG	TT	TT	52.7177
WH143	AA	AA	AA	CC	AC	AG	TT	CC	54.1916
WH144	AA	AA	AA	CC	AC	AG	TT	CC	51.8757
WH145	AA	AA	AA	CC	AC	AG	TT	TT	56.0386
WH146	AA	AA	AA	CC	AC	AG	TT	TT	59.8488
WH147	AA	AG	AA	TT	CC	NN	TT	CC	64.1149
WH148	AA	AA	GG	CC	CC	AG	CT	CC	57.1579
WH150	AA	AA	AA	TT	AC	AG	TT	CC	58.6584
WH151	GG	AG	GG	CC	AC	AG	CT	TT	52.8205
WH152	AA	AA	GG	CC	CC	AG	CT	TT	55.2503
WH153	AA	AA	GG	CC	CC	AG	CT	TT	52.8881
WH154	AA	AA	GG	CC	CC	AG	CT	TT	52.7177
WH155	AA	AG	GG	TT	AC	NN	TT	CC	54.1916
WH156	AA	AA	GG	CC	CC	NN	CT	TT	51.8757
WH157	AA	AA	AA	CC	AC	AG	TT	TT	56.0386
WH158	AA	AG	AA	CC	AC	GG	TT	TT	59.8488
WH159	AA	AA	GG	CC	CC	AG	CT	CC	64.1149
WH160	AA	AG	AA	CC	AC	GG	TT	TT	57.1579
WH162	GG	AA	GG	CC	AC	NN	TT	TT	58.3705
WH163	AA	AG	AA	CC	AC	NN	TT	CC	62.5312
WH164	AA	AA	AA	CC	AC	GG	TT	TT	56.3957
WH165	AA	AA	AA	CC	AC	AA	TT	CC	61.9924
WH166	GG	AA	AA	TT	AC	AG	TT	TT	53.815
WH167	GG	AA	AA	TT	NN	GG	TT	CC	51.9196
WH168	AG	NN	AA	CC	AC	GG	TT	CT	53.4464
WH169	GG	AG	AG	TT	CC	GG	TT	TT	53.6553
WH170	GG	AG	AA	CC	CC	AA	TT	TT	54.9353
WH171	GG	AA	AA	CC	AC	GG	TT	TT	52.2769
WH172	AA	GG	GG	CC	CC	AG	TT	CC	48.1524
WH173	GG	AG	GG	CC	CC	GG	TT	CC	47.5344
WH174	GG	AA	GG	TT	CC	AG	TT	TT	43.1584
WH175	GG	AG	GG	TT	AC	GG	TT	CC	50.2248
WH176	AA	AA	GG	TT	CC	AA	TT	TT	54.0528
WH177	GG	AA	GG	CC	CC	AG	TT	TT	52.2739
WH178	GG	AG	AA	TT	AC	GG	TT	TT	50.2445
WH179	GG	AG	GG	TT	CC	AG	TT	CC	49.3653
WH180	GG	AA	AA	TT	AC	AG	TT	TT	50.1579
WH181	AA	GG	GG	TT	AC	GG	TT	CC	49.5017
WH182	AA	GG	GG	CC	CC	GG	TT	TT	53.6005
WH183	AA	GG	GG	CC	CC	AA	TT	TT	54.502
WH184	AA	AG	GG	CC	CC	AA	TT	TT	59.1414
WH185	AA	GG	GG	TT	CC	GG	TT	CC	51.997
WH186	AA	AG	GG	CC	CC	AA	TT	TT	50.1549
WH187	AA	AG	GG	CC	CC	AA	TT	CC	53.6048
WH188	GG	AG	AA	CC	CC	AA	TT	TT	55.9855
WH189	GG	GG	AA	CC	AC	GG	TT	TT	48.7438
WH190	GG	AA	AA	CC	CC	AA	TT	TT	53.0383
WH191	GG	GG	GG	TT	CC	AA	CT	CC	51.1498
WH192	GG	GG	GG	CC	CC	AA	TT	CC	50.3281
WH193	AA	GG	GG	CC	CC	GG	TT	TT	55.5431
WH194	AA	AA	AA	CC	AC	GG	TT	TT	61.0665
WH195	AA	AA	AA	TT	CC	GG	TT	CC	57.6087
WH196	GG	AA	GG	TT	AC	GG	TT	TT	46.3904
WH197	AA	AA	GG	CC	AC	NN	TT	TT	39.3832
WH198	AA	AA	AA	CT	AC	AG	TT	TT	61.4899
WH199	AA	AA	GG	CC	AC	NN	CT	TT	37.7076
WH200	AA	AA	GG	CC	AC	AG	CT	TT	58.0394
WH201	AA	AA	GG	CC	CC	AG	CT	TT	66.2549
WH202	AA	NN	AG	CC	AC	AG	TT	TT	64.0363
WH203	AA	AG	AA	CC	CC	AG	CT	TT	57.651
WH204	AA	AG	AA	CC	CC	AG	TT	CC	61.3339
WH205	GG	AA	GG	CC	CC	GG	TT	CC	49.4832
WH206	GG	NN	NN	TT	CC	NN	TT	CC	50.4855
WH207	GG	AG	AA	CC	CC	NN	TT	TT	53.6625
WH208	GG	AG	GG	CC	CC	AG	TT	TT	54.7898
WH209	AA	AA	GG	CC	AC	GG	CT	CC	52.6511
WH210	GG	AA	GG	TT	CC	AG	TT	TT	55.6461
WH211	GG	AA	GG	CC	AC	AG	CT	CC	55.6924
WH212	GG	AG	GG	CC	CC	NN	TT	CC	57.5365
WH213	GG	AA	GG	CC	AC	GG	TT	CC	57.363
WH214	GG	GG	AA	CC	AC	NN	TT	CC	53.2673
WH215	GG	AG	GG	TT	AC	GG	TT	TT	49.3274
WH216	AA	GG	GG	CC	CC	AA	TT	CC	43.3485
WH217	GG	AG	GG	CC	AC	GG	TT	CC	41.6639
WH218	AA	GG	GG	CC	CC	AA	TT	CC	45.0112
WH219	GG	GG	AA	CC	CC	AG	TT	CC	46.4426
WH220	GG	GG	AA	CC	AC	AG	TT	TT	30.1132
WH221	GG	GG	GG	CC	AC	NN	TT	TT	41.5152
WH222	AA	AG	AA	TT	AC	GG	TT	TT	44.2528
WH223	GG	AG	GG	TT	AC	AA	TT	TT	35.3482
WH224	GG	GG	GG	CC	CC	NN	TT	CC	54.3832
WH225	AA	GG	GG	CC	AC	AA	TT	CC	37.9132
WH226	GG	AA	GG	TT	AC	GG	TT	TT	33.6778
WH227	GG	GG	GG	TT	AC	GG	TT	CC	30.8653
WH228	GG	NN	GG	TT	CC	GG	TT	TT	42.0012
WH229	GG	AG	AA	CC	AC	GG	TT	TT	43.1132
WH230	GG	AA	AA	CC	AC	GG	TT	TT	47.5683
WH231	GG	AA	AA	CC	AC	GG	TT	TT	35.8173
WH232	GG	GG	AA	CC	AC	GG	TT	CC	26.0793
WH233	GG	AG	AA	TT	CC	AG	CT	CC	33.7795
WH234	GG	AG	GG	TT	CC	AG	CT	CC	45.0103
WH235	GG	GG	GG	CC	CC	AA	TT	CC	37.9294
WH236	GG	AA	GG	TT	AC	AA	CT	CC	34.9859
WH237	GG	GG	AA	TT	CC	GG	TT	CC	41.1434
WH238	GG	GG	AA	TT	AC	GG	TT	TT	47.8126
WH239	GG	GG	GG	TT	CC	GG	TT	TT	53.1899
WH240	GG	AA	GG	CC	AC	GG	TT	CC	43.8601
WH241	GG	GG	GG	TT	CC	GG	TT	CC	40.3251
WH242	GG	AG	AA	CC	CC	AG	CT	CC	30.4375
WH243	GG	AG	GG	CC	AC	NN	TT	TT	47.6837
WH244	GG	AG	GG	CC	AC	AG	TT	CC	41.6342
WH245	GG	GG	AA	TT	CC	GG	TT	TT	41.8218
WH246	GG	AG	AA	CC	AC	GG	TT	CC	32.1651
WH247	GG	AG	GG	TT	AC	AG	TT	CC	35.9366
WH249	GG	AG	GG	CC	AC	GG	TT	CC	35.3898
WH250	GG	GG	AA	TT	AC	GG	TT	CC	43.4572
WH251	GG	AG	GG	TT	NN	AG	TT	TT	41.379
WH252	GG	AG	AA	CC	AC	AG	TT	CC	32.5386
WH253	GG	GG	AA	CC	AC	GG	TT	TT	28.5984
WH254	GG	GG	AA	CC	AC	GG	TT	TT	27.3613
WH255	GG	AG	GG	CC	CC	AG	TT	CC	45.452
WH256	GG	GG	AA	TT	AC	NN	TT	CC	36.4754
WH257	GG	AG	GG	TT	CC	AA	TT	TT	40.0711
WH258	GG	AG	GG	CC	AC	AG	CT	CC	39.6811
WH259	GG	AG	GG	TT	CC	AG	TT	TT	29.8399
WH260	AA	AG	AA	CC	CC	AG	TT	CC	43.0483
WH261	GG	AG	AA	CC	AC	GG	TT	CC	35.3898
WH262	GG	AG	AA	CC	AC	GG	TT	TT	43.4572
WH263	GG	AG	GG	TT	AC	AG	CT	CC	41.379
WH264	GG	AA	GG	TT	AC	AA	CT	CC	32.5386
WH265	GG	NN	GG	TT	AC	AA	TT	CC	28.5984
WH266	GG	AA	GG	CC	AC	GG	CT	CC	27.3613
WH267	GG	AA	GG	CC	CC	GG	CT	CC	45.452
WH268	GG	AG	GG	TT	AC	GG	TT	TT	36.4754
WH269	GG	AG	AA	CC	CC	GG	TT	CC	nd
WH270	GG	AG	GG	CC	AC	AG	TT	CC	39.6811
WH271	GG	AG	GG	CC	CC	AG	TT	CC	29.8399
WH272	GG	GG	AA	TT	AC	GG	TT	TT	43.0483
WH273	AA	GG	GG	CC	CC	GG	TT	TT	40.5146
WH274	AA	GG	GG	NN	CC	GG	TT	TT	42.4571
WH275	GG	GG	AA	TT	AC	GG	TT	TT	32.4028
WH276	GG	AG	AA	TT	AC	GG	TT	TT	40.6604
WH277	GG	GG	AA	TT	AC	NN	TT	TT	33.8375
WH278	GG	GG	GG	CC	CC	GG	TT	TT	44.1439
WH279	GG	GG	GG	TT	CC	GG	TT	TT	41.5136
WH280	GG	GG	AA	CC	AC	AA	TT	TT	40.8578
WH281	GG	GG	GG	CC	CC	AA	TT	TT	43.456
WH282	AA	AG	GG	TT	AC	GG	TT	CC	37.8932
WH283	AA	AG	GG	TT	AC	GG	TT	CC	35.1812
WH284	GG	GG	GG	TT	AC	GG	TT	CC	35.7012
WH285	GG	AG	GG	CC	AC	AG	TT	CC	37.8523
WH286	GG	AG	AA	TT	AC	GG	TT	TT	37.4384
WH287	AG	AG	AG	TT	NN	AA	TT	CT	38.7028
WH288	GG	GG	AA	TT	CC	GG	TT	CC	45.8764
WH289	GG	AG	GG	CC	AC	AG	TT	CC	31.0981
WH290	GG	AG	GG	TT	AC	AG	TT	CC	35.8234
WH291	GG	AG	AA	TT	AC	AG	TT	CC	32.1049
WH292	AA	AA	GG	CC	AC	NN	TT	CC	42.787
WH293	GG	AG	NN	TT	AC	AG	TT	CC	44.1047
WH294	AA	GG	GG	TT	CC	GG	TT	CC	34.001
WH295	AA	GG	GG	TT	AC	NN	TT	CC	38.533
WH296	GG	GG	AA	CC	AC	AA	TT	TT	39.2095
WH297	AA	GG	AA	TT	CC	GG	TT	CC	37.4255
WH298	AA	AG	GG	TT	AC	NN	TT	TT	46.5449
WH299	GG	AG	AA	CC	CC	GG	TT	CC	36.9013
WH300	GG	AA	GG	TT	AC	AG	CT	CC	39.0927
WH301	AA	AA	AA	TT	AC	AG	CT	TT	57.689
WH302	GG	GG	AA	TT	CC	GG	TT	CC	59.3825
WH303	GG	NN	AA	TT	AA	GG	TT	CC	49.6468
WH304	GG	AG	AA	TT	CC	AA	TT	TT	65.1265
WH305	GG	AG	AA	CC	CC	AG	CT	CC	46.4666
WH306	GG	GG	AA	TT	CC	GG	TT	CC	51.219
WH307	AA	AA	AA	TT	CC	AG	CT	TT	53.5573
WH308	GG	AA	GG	TT	AC	GG	TT	TT	42.6091
WH309	GG	AA	GG	TT	AC	GG	TT	CC	48.0212
WH310	GG	AA	GG	CC	CC	AG	TT	CC	50.5159
WH311	GG	AG	GG	TT	AC	AA	TT	TT	43.2932
WH312	GG	AG	GG	NN	CC	NN	TT	CC	45.9203
WH313	GG	AG	GG	CC	CC	GG	TT	TT	47.2949
WH315	GG	AA	GG	TT	AC	NN	TT	TT	48.5402
WH316	GG	AG	GG	CC	CC	AG	TT	TT	52.0513
WH317	GG	AG	GG	CC	CC	AG	TT	TT	53.6037
WH318	AA	GG	AA	CC	AC	GG	TT	CC	52.0328
WH319	GG	AG	AA	CC	AC	AG	TT	CC	46.0541
WH320	GG	AG	GG	CC	CC	GG	TT	TT	53.9955
WH321	GG	AG	GG	CC	CC	GG	CT	TT	38.988
WH322	GG	AG	GG	CC	AC	GG	TT	CC	42.9993
WH323	GG	AG	GG	CC	CC	NN	TT	TT	54.4308
WH324	GG	AG	GG	CC	CC	NN	TT	TT	45.3239
WH325	AA	AG	GG	TT	AC	GG	CT	CC	34.9195
WH326	GG	AG	GG	CC	CC	AG	TT	TT	43.9115
WH327	AA	GG	GG	TT	CC	GG	TT	CC	41.7709
WH328	GG	GG	GG	CC	AC	GG	TT	TT	50.2977
WH329	GG	AG	GG	TT	AC	GG	TT	CC	43.5524
WH330	GG	AG	GG	CC	CC	AG	TT	CC	42.5748
WH331	AA	GG	GG	CC	AC	GG	TT	CC	36.0534
WH332	AA	NN	GG	CC	CC	GG	TT	CC	40.1874
WH333	GG	GG	AA	TT	AC	AA	TT	CC	42.5159
WH334	GG	GG	AA	TT	AA	NN	TT	CC	39.5848
WH335	GG	GG	GG	TT	AC	GG	TT	CC	35.906
WH336	GG	GG	GG	CC	CC	GG	TT	TT	44.6725
WH337	AA	AG	GG	TT	AC	GG	CT	CC	40.5749
WH338	GG	AG	GG	TT	CC	GG	TT	CC	36.0781
WH339	GG	AA	GG	CC	CC	AA	TT	CC	44.3649
WH340	AA	AG	AA	TT	CC	GG	TT	TT	58.9229
WH341	AA	AA	GG	CC	AC	AG	TT	TT	61.4346
WH342	AA	AG	AA	CC	CC	AG	TT	TT	71.0105
WH343	GG	AA	AA	TT	AC	AG	TT	TT	62.5785
WH344	GG	AA	AA	TT	AC	GG	TT	CC	63.4861
WH345	AA	AA	AA	TT	AC	AG	TT	TT	68.9518
WH346	AA	AA	GG	CC	AC	AG	TT	TT	66.6035
WH347	AA	AA	GG	CC	AC	NN	TT	TT	66.8889
WH348	GG	AA	AA	CC	CC	GG	TT	TT	63.8554
WH349	AA	GG	AA	CC	CC	AG	TT	CC	62.2591
WH350	GG	AA	AA	TT	CC	AG	TT	CC	63.4913
WH351	AA	AA	AA	CC	AC	GG	TT	TT	66.6492
WH352	AA	AA	AA	CC	AC	NN	TT	TT	71.9033
WH353	AA	AG	GG	CC	AC	AG	CT	CC	64.0505
WH354	AA	AA	AA	TT	AC	AG	TT	TT	59.8078
WH355	AA	AA	GG	CC	AC	AG	CT	TT	69.6222
WH356	GG	NN	AA	CC	CC	AA	TT	TT	65.0937
WH357	GG	AG	GG	TT	CC	AG	TT	TT	58.1206
WH358	GG	AA	GG	CC	CC	AA	TT	TT	62.4694
WH359	GG	AG	GG	CC	CC	AA	TT	TT	59.2436
WH360	GG	GG	GG	CC	CC	AG	TT	TT	57.7567
WH361	GG	AG	AA	CC	CC	GG	TT	TT	65.6038
WH362	AA	AG	GG	TT	CC	GG	TT	TT	59.6274
WH363	GG	NN	GG	CC	AC	GG	CT	TT	74.3405
WH364	AA	AA	AA	TT	CC	AA	TT	TT	65.0195
WH365	AA	GG	AA	CC	CC	AA	TT	CC	59.5002
WH367	GG	NN	GG	CC	CC	NN	TT	TT	68.7503
WH368	GG	GG	GG	CC	CC	AA	TT	CC	61.3079
WH369	GG	AA	GG	CC	AC	NN	TT	CC	66.4692
WH370	AA	AA	GG	CC	CC	AA	TT	CC	62.4403
WH371	GG	AG	AA	CC	CC	GG	CT	TT	58.4647
WH373	AA	AA	GG	CC	AC	GG	TT	TT	59.815
WH374	AA	GG	AA	TT	CC	AG	TT	TT	57.5534
WH375	GG	AG	AA	CC	CC	AA	TT	TT	55.7873
WH376	GG	AG	GG	CC	AC	NN	TT	TT	63.5028
WH377	AA	AA	GG	CC	CC	NN	TT	TT	61.979
WH378	AA	NN	AA	CC	AC	GG	TT	CC	58.7767
WH379	GG	AA	GG	CC	CC	AA	TT	CC	58.5421
WH380	GG	AA	AA	CC	CC	AA	TT	TT	59.1434
WH381	GG	AG	GG	CC	CC	AA	TT	CC	63.8009
WH382	GG	AA	GG	CC	AC	AG	TT	TT	66.6495
WH383	GG	AG	GG	CC	CC	AG	TT	TT	63.377
WH384	AA	AA	GG	TT	AC	GG	TT	TT	59.0828
WH385	GG	AG	GG	TT	AC	AG	TT	TT	61.4921
WH386	GG	AA	AA	TT	AA	AG	TT	CC	60.3039
WH387	GG	AG	GG	CC	CC	AA	TT	TT	65.5959
WH388	GG	AG	GG	CC	CC	AA	TT	CC	56.9433
WH389	GG	AA	GG	CC	AC	NN	TT	CC	73.047
WH390	GG	AG	AA	CC	AC	GG	TT	TT	57.7088
WH391	GG	AG	GG	TT	CC	AG	TT	TT	60.5275
WH392	GG	GG	GG	CC	AC	GG	TT	CC	52.9137
WH393	AA	AG	GG	CC	AC	AA	TT	CC	60.2959
WH394	GG	AG	GG	CC	CC	NN	TT	TT	61.7818
WH395	GG	AG	AA	TT	AC	GG	TT	CC	53.1727
WH399	GG	AG	GG	TT	AC	GG	TT	TT	36.7388
WH400	GG	AG	GG	TT	CC	NN	TT	TT	39.7596
WH401	GG	AA	AA	TT	AC	GG	CT	CC	27.0204
WH402	AA	AA	AA	TT	CC	GG	CT	TT	33.4945
WH403	AA	NN	AA	CC	AC	GG	TT	CC	33.6107
WH404	GG	AG	GG	TT	AC	AG	TT	CC	32.7754
WH405	GG	GG	AA	TT	AC	GG	TT	CC	28.3787
WH407	GG	AA	GG	TT	AC	GG	TT	TT	29.0191
WH408	GG	AG	GG	CC	CC	GG	TT	CC	31.5847
WH409	GG	AG	GG	TT	AC	GG	TT	CC	28.2641
WH410	GG	AG	AA	CC	AC	GG	TT	CC	35.1556
WH411	GG	AG	GG	TT	CC	AA	CT	CC	46.0416
WH412	GG	AA	AA	TT	AC	GG	TT	TT	53.569
WH413	GG	AG	GG	TT	CC	NN	TT	CC	43.2755
WH414	GG	AG	GG	CC	CC	NN	CT	CC	53.2647
WH415	GG	AA	AA	TT	AC	GG	TT	TT	52.8545
WH416	GG	AG	AA	TT	AC	AG	TT	CC	33.1967
WH417	GG	AA	AA	CC	AC	GG	TT	CC	34.5535
WH418	GG	AG	AA	CC	AC	GG	TT	CC	37.1031
WH419	GG	AG	GG	CC	CC	AG	CT	CC	28.601
WH420	GG	AG	GG	CT	CC	AG	TT	CC	25.6583
WH421	GG	AG	GG	TT	CC	AG	CT	CC	50.2611
WH422	GG	AG	GG	TT	CC	AG	CT	CC	51.9154
WH423	GG	AG	AA	TT	AC	GG	TT	TT	51.162
WH424	GG	AG	AA	CC	CC	AG	CT	TT	49.6991
WH425	GG	GG	GG	CC	CC	GG	TT	CC	47.0518
WH426	GG	AA	AA	CC	CC	GG	TT	CC	44.63
WH427	GG	AA	GG	TT	AC	AG	TT	CC	44.5158
WH428	GG	AA	AA	CC	CC	GG	CT	CC	48.5486
WH429	GG	GG	GG	TT	AC	AG	TT	CC	47.0436
WH430	GG	AA	GG	CC	AC	GG	TT	CC	48.3569
WH431	GG	AG	GG	TT	CC	AG	TT	CC	44.3748
WH432	GG	AG	AA	CC	NN	GG	TT	CC	51.512
WH433	GG	AA	GG	TT	CC	AG	TT	CC	49.8315
WH434	GG	AG	GG	TT	CC	AG	TT	TT	49.1658
WH435	GG	AA	GG	CC	NN	NN	TT	TT	50.9639
WH437	GG	AG	AA	TT	CC	AG	CT	TT	58.5207
WH439	GG	AG	AA	CC	AC	GG	TT	CC	51.9509
WH440	GG	AG	AA	CC	AC	GG	TT	CC	52.0152
WH443	GG	AG	GG	CC	AC	AG	TT	TT	40.0861
WH444	AA	AG	GG	TT	AC	AA	TT	CC	49.3934
WH445	GG	GG	GG	CC	CC	AA	TT	TT	41.7624
WH446	GG	GG	AA	TT	CC	AG	TT	TT	44.4543
WH447	GG	AA	GG	CC	CC	AA	TT	CC	39.1516
WH448	GG	AA	AA	CC	CC	AA	TT	CC	50.1266
WH449	AA	AA	GG	CC	CC	AA	TT	CC	52.0415
WH450	AA	AA	GG	TT	CC	AG	TT	CC	51.559
WH451	GG	AA	GG	TT	AC	GG	TT	TT	45.9582
WH452	AG	GG	GG	CC	CC	NN	TT	CC	45.2455
WH453	AA	AA	AA	TT	CC	GG	TT	TT	49.7604
WH455	GG	AG	GG	TT	CC	AG	TT	CC	37.4731
WH456	GG	NN	GG	CC	AC	GG	TT	CC	38.5735
WH457	GG	AG	GG	TT	CC	AA	TT	TT	36.1582
WH458	GG	AA	GG	CC	AC	AG	TT	TT	39.7176
WH459	AA	AG	AA	CC	AC	AA	TT	CC	59.8988
WH460	GG	GG	GG	CC	CC	AG	TT	TT	45.2188
WH461	GG	AG	GG	TT	AC	AA	CT	TT	15.9788
WH462	GG	AG	GG	TT	AC	AA	CT	TT	19.9924
WH463	AA	GG	GG	TT	CC	AG	TT	CC	20.6172
WH464	GG	AG	GG	TT	CC	GG	TT	TT	19.5174
WH465	GG	AA	GG	TT	AC	GG	TT	TT	20.3518
WH466	GG	AG	GG	CC	AC	GG	CT	CC	17.1396
WH468	GG	GG	GG	CC	AC	GG	CT	CC	17.2836
WH469	GG	AG	GG	TT	AC	GG	TT	CC	14.5482
WH470	GG	AG	GG	TT	AC	GG	TT	CC	15.8365
WH471	GG	AG	GG	TT	AC	GG	CT	TT	14.787
WH472	AA	AG	GG	CC	CC	AA	TT	CC	9.83114
WH473	GG	AG	GG	TT	AC	GG	TT	CC	21.2471
WH474	GG	AG	GG	TT	AC	NN	TT	TT	21.0395
WH475	GG	AG	GG	CC	CC	GG	TT	CC	22.616
WH476	GG	AA	GG	TT	AC	GG	TT	CC	26.2008
WH477	GG	AG	GG	TT	CC	AA	TT	TT	24.1808
WH478	GG	AA	AA	CC	AC	AG	TT	CC	21.9613
WH479	GG	AG	GG	TT	AC	AG	TT	TT	22.2512
WH482	GG	AG	GG	CC	AC	GG	CT	CC	15.9864
WH483	GG	NN	GG	CC	AA	AA	CT	TT	22.7332
WH484	GG	AG	GG	CC	AA	GG	CT	CC	12.7478
WH485	GG	AG	GG	CC	NN	AG	CT	CC	47.2058
WH486	GG	AG	GG	CC	AC	GG	CT	CC	43.3641
WH487	GG	AG	AA	CC	AA	AA	CT	CC	47.124
WH490	GG	NN	GG	TT	AC	AA	TT	CC	45.4301
WH491	GG	AA	GG	TT	AC	NN	TT	TT	44.461
WH492	GG	AG	AA	TT	AC	AG	CT	TT	54.7024
WH493	GG	AG	GG	TT	CC	NN	TT	CC	33.9029
WH494	GG	GG	GG	CC	CC	GG	CT	CC	40.3645
WH495	GG	AG	GG	TT	CC	AG	TT	CC	37.0561
WH496	GG	AA	AA	TT	CC	AG	TT	CC	48.7404
WH497	GG	AG	GG	CC	CC	AG	TT	CC	41.8265
WH498	GG	AG	AA	CC	NN	GG	NN	CC	48.5958
WH499	GG	GG	GG	CC	AC	AG	TT	CC	44.1726
WH500	GG	AG	AG	TT	NN	AA	TT	CC	48.9806
WH502	GG	AA	GG	CC	AC	AG	CT	CC	49.7127
WH503	GG	AA	AA	TT	AA	GG	TT	TT	53.6689
WH504	GG	GG	AA	TT	AC	GG	TT	TT	54.5088
WH505	GG	AA	AA	CC	AA	GG	TT	CC	53.008
WH506	GG	AA	AA	CC	CC	GG	TT	CC	51.5753
WH507	GG	NN	AA	TT	CC	GG	TT	CC	51.3365
WH508	GG	AG	GG	CC	CC	GG	TT	TT	49.0445
WH509	GG	AG	GG	TT	CC	AA	CT	CC	49.8903
WH510	GG	AG	NN	TT	AC	AA	TT	CC	51.8635
WH511	GG	AA	AA	TT	AC	AG	TT	TT	49.7226
WH512	GG	NN	GG	TT	CC	AG	TT	TT	44.7007
WH513	GG	GG	GG	CC	CC	NN	TT	CC	52.9945
WH514	GG	AG	GG	CC	CC	GG	TT	CC	52.673
WH515	GG	AG	GG	TT	CC	AG	CT	CC	50.5072
WH516	GG	GG	AA	CC	CC	AG	TT	CC	57.9304
WH517	GG	AG	GG	CC	CC	NN	TT	CC	51.9804
WH518	GG	AA	GG	CC	AC	AA	TT	CC	55.486
WH519	GG	AA	AA	TT	CC	NN	TT	CC	51.3989
WH521	GG	GG	AA	CC	CC	AG	TT	CC	58.5511
WH522	GG	AG	GG	TT	CC	GG	TT	CC	44.5209
WH523	GG	AG	GG	TT	AC	AA	TT	CC	42.0943
WH524	GG	GG	GG	CC	CC	AA	TT	CC	48.8819
WH525	GG	AA	AA	CC	AC	AG	TT	CC	63.2114
WH531	GG	AA	GG	TT	CC	AG	CT	CC	53.2889
WH532	GG	AG	GG	CC	CC	GG	TT	TT	49.6026
WH533	GG	GG	GG	CC	CC	GG	TT	TT	59.1021
WH534	GG	AG	AA	TT	AC	AG	CT	CC	45.8968
WH535	GG	AG	AA	CC	NN	AG	CT	CC	47.5957
WH537	GG	AA	AA	TT	CC	AG	TT	TT	54.1538
WH538	GG	AG	GG	CC	CC	AG	TT	CC	51.0631
WH539	GG	AG	GG	CC	CC	AA	TT	TT	52.6378
WH540	GG	AG	GG	CC	CC	AA	TT	TT	54.6458
WH541	GG	AA	AG	CC	CC	GG	TT	CC	51.4296
WH542	GG	AG	AA	CT	NN	AG	TT	CT	54.5395
WH545	GG	AA	GG	CC	AC	NN	TT	CC	53.311
WH546	GG	AG	GG	TT	CC	AG	TT	CC	49.5222
WH547	GG	AG	GG	CC	AC	NN	CT	CC	50.2321
WH548	GG	AA	AA	CC	AC	AA	CT	CT	54.9089
WH550	GG	AA	GG	TT	AC	AG	TT	TT	55.4927
WH551	GG	AG	AA	CC	CC	AA	TT	TT	55.6898
WH552	AA	AG	GG	TT	CC	AA	TT	TT	66.1007
WH553	GG	GG	GG	TT	CC	AG	TT	TT	57.3709
WH554	GG	AA	AA	CC	CC	AA	TT	CC	55.2681
WH555	AA	GG	GG	CC	AC	GG	TT	TT	47.8629
WH556	AA	AG	GG	CC	CC	AA	TT	TT	58.7172
WH557	AA	NN	AG	CC	AC	AG	TT	TT	52.8858
WH558	AA	AG	GG	CC	AC	AA	TT	TT	55.3986
WH559	AA	GG	GG	CC	CC	AG	TT	CC	49.6637
WH560	GG	AG	GG	CC	CC	AA	TT	TT	52.2279
WH561	NN	AA	GG	TT	CC	AG	TT	TT	53.5594
WH562	GG	AA	AA	TT	CC	NN	TT	TT	52.8219
WH565	GG	AA	GG	TT	CC	GG	TT	CC	53.8507
WH566	GG	GG	NN	CT	CC	NN	TT	CC	41.5472
WH568	GG	GG	AA	CC	AC	GG	TT	TT	51.9607
WH569	GG	GG	GG	TT	CC	GG	TT	CC	48.434
WH570	GG	AA	AA	TT	AC	NN	TT	CC	51.2784
WH571	GG	AA	GG	CC	CC	AG	TT	TT	50.0264
WH574	GG	AA	GG	TT	CC	AA	TT	CC	54.627
WH576	GG	AA	AA	TT	AC	AA	TT	CC	41.7784
WH578	GG	NN	GG	TT	CC	AA	CT	TT	50.5721
WH579	GG	AA	GG	TT	CC	AG	CT	CC	56.9249
WH580	GG	AG	GG	TT	CC	NN	TT	CC	46.8403
WH581	GG	AG	AA	CC	CC	GG	CT	CC	53.2191
WH582	GG	NN	GG	CC	AC	AG	CT	TT	51.4006
WH583	GG	AA	AA	CC	AC	GG	TT	CC	57.521
WH585	GG	AA	GG	TT	CC	GG	CT	CC	50.7274
WH586	GG	AA	GG	CC	CC	AA	CT	CT	54.627
WH589	GG	AG	AA	TT	CC	GG	TT	CC	57.2049
WH590	GG	GG	AA	CC	AC	GG	TT	CC	50.5721
WH591	GG	AA	GG	CC	CC	GG	TT	CC	56.9249
WH592	GG	AA	AA	CC	CC	AG	TT	CC	46.8403
WH593	GG	GG	AA	TT	AC	GG	TT	TT	53.2191
WH594	GG	AG	GG	CC	AC	AA	TT	TT	51.4006
WH595	GG	NN	GG	CC	AC	AA	TT	CC	57.521
WH596	GG	NN	GG	TT	AC	AA	CT	CC	52.4928
WH597	GG	AG	AA	CC	AC	NN	TT	CC	65.3293
WH598	GG	AA	AA	CC	CC	AG	TT	TT	57.8951
WH599	GG	AG	GG	TT	CC	AA	TT	CC	56.5322
WH600	GG	AG	AA	CC	CC	GG	TT	CC	61.4746
WH601	GG	AA	AA	CC	AC	AG	TT	TT	56.456
WH602	AA	AA	AA	TT	AC	GG	TT	TT	62.6441
WH603	GG	AG	GG	CC	CC	NN	TT	TT	57.4957
WH604	GG	AG	NN	TT	CC	AG	TT	TT	64.6942
WH605	GG	AG	GG	CC	AC	AG	CT	TT	51.6304
WH606	GG	AA	GG	CC	CC	AG	TT	TT	60.4552
WH607	GG	AG	AA	TT	AC	AG	TT	TT	55.2656
WH609	GG	AG	GG	CC	CC	AA	TT	CC	53.6799
WH610	GG	AA	AA	CC	AC	AG	CT	CC	47.1758
WH611	GG	AA	NN	CC	AC	AG	CT	CC	52.5667
WH613	AA	AG	AA	CC	AC	AG	TT	TT	60.2491
WH614	GG	AG	GG	CT	AC	NN	TT	CC	59.0298

## Sheet: 3 alleles combination
Arabinoxylan content based on three allele combinations from 46 countries.
genotype#	AX-94470319	AX-95086356	AX-94713015	arabinoxylan (mg/g)
WH002	AA	AA	AA	60.6082		Summary
WH026	AA	AA	AA	70.4613		Groups	Count	Sum	Average	Variance
WH037	AA	AA	AA	57.0268		3AA	49	2889.33	58.966	36.9124
WH047	AA	AA	AA	60.4631		2AA1GG	99	5319.94	53.7368	65.9936
WH048	AA	AA	AA	68.8202		1AA2GG	117	5455.27	46.6262	95.9034
WH056	AA	AA	AA	59.6039		3GG	34	1541.64	45.3422	77.0262
WH059	AA	AA	AA	55.597
WH061	AA	AA	AA	59.6331
WH069	AA	AA	AA	56.7479		ANOVA
WH070	AA	AA	AA	61.1426			Sum of Squares	df	Mean Square	F	P-value
WH098	AA	AA	AA	58.6986		Between Groups	7171.31	3	2390.44	32.1914	4.9781e-18
WH099	AA	AA	AA	57.0499		Within Groups	21905.8	295	74.257
WH102	AA	AA	AA	62.6673
WH104	AA	AA	AA	63.2688		Total	29077.1	298
WH108	AA	AA	AA	52.1672
WH110	AA	AA	AA	59.7365
WH111	AA	AA	AA	60.5302
WH112	AA	AA	AA	66.9086
WH113	AA	AA	AA	58.799
WH116	AA	AA	AA	59.8027
WH117	AA	AA	AA	61.2485
WH118	AA	AA	AA	56.543
WH123	AA	AA	AA	59.535
WH136	AA	AA	AA	58.1574
WH137	AA	AA	AA	55.0673
WH138	AA	AA	AA	58.6584
WH139	AA	AA	AA	52.8205
WH141	AA	AA	AA	52.8881
WH143	AA	AA	AA	54.1916
WH144	AA	AA	AA	51.8757
WH145	AA	AA	AA	56.0386
WH146	AA	AA	AA	59.8488
WH150	AA	AA	AA	58.6584
WH157	AA	AA	AA	56.0386
WH164	AA	AA	AA	56.3957
WH165	AA	AA	AA	61.9924
WH194	AA	AA	AA	61.0665
WH195	AA	AA	AA	57.6087
WH198	AA	AA	AA	61.4899
WH301	AA	AA	AA	57.689
WH307	AA	AA	AA	53.5573
WH345	AA	AA	AA	68.9518
WH351	AA	AA	AA	66.6492
WH352	AA	AA	AA	71.9033
WH354	AA	AA	AA	59.8078
WH364	AA	AA	AA	65.0195
WH402	AA	AA	AA	33.4945
WH453	AA	AA	AA	49.7604
WH602	AA	AA	AA	62.6441
WH038	AA	AA	AG	62.032
WH097	AA	AA	AG	55.6892
WH025	AA	AA	GG	37.5053
WH027	AA	AA	GG	48.7759
WH031	AA	AA	GG	53.8704
WH032	AA	AA	GG	50.8507
WH033	AA	AA	GG	55.7357
WH034	AA	AA	GG	56.0397
WH035	AA	AA	GG	56.7598
WH041	AA	AA	GG	62.3043
WH057	AA	AA	GG	60.3618
WH060	AA	AA	GG	57.8414
WH062	AA	AA	GG	56.2919
WH065	AA	AA	GG	55.7384
WH066	AA	AA	GG	59.4262
WH067	AA	AA	GG	56.9114
WH091	AA	AA	GG	43.4549
WH093	AA	AA	GG	52.6685
WH095	AA	AA	GG	57.5904
WH115	AA	AA	GG	57.3794
WH120	AA	AA	GG	58.6437
WH125	AA	AA	GG	56.5047
WH127	AA	AA	GG	61.5704
WH131	AA	AA	GG	56.6995
WH134	AA	AA	GG	55.413
WH135	AA	AA	GG	51.083
WH148	AA	AA	GG	57.1579
WH152	AA	AA	GG	55.2503
WH153	AA	AA	GG	52.8881
WH154	AA	AA	GG	52.7177
WH156	AA	AA	GG	51.8757
WH159	AA	AA	GG	64.1149
WH176	AA	AA	GG	54.0528
WH197	AA	AA	GG	39.3832
WH199	AA	AA	GG	37.7076
WH200	AA	AA	GG	58.0394
WH201	AA	AA	GG	66.2549
WH209	AA	AA	GG	52.6511
WH292	AA	AA	GG	42.787
WH341	AA	AA	GG	61.4346
WH346	AA	AA	GG	66.6035
WH347	AA	AA	GG	66.8889
WH355	AA	AA	GG	69.6222
WH370	AA	AA	GG	62.4403
WH373	AA	AA	GG	59.815
WH377	AA	AA	GG	61.979
WH384	AA	AA	GG	59.0828
WH449	AA	AA	GG	52.0415
WH450	AA	AA	GG	51.559
WH040	AA	AG	AA	70.6554
WH055	AA	AG	AA	55.6453
WH073	AA	AG	AA	47.8865
WH096	AA	AG	AA	61.7929
WH100	AA	AG	AA	57.5988
WH105	AA	AG	AA	66.4482
WH106	AA	AG	AA	59.3643
WH124	AA	AG	AA	62.3645
WH126	AA	AG	AA	60.2827
WH140	AA	AG	AA	55.2503
WH142	AA	AG	AA	52.7177
WH147	AA	AG	AA	64.1149
WH158	AA	AG	AA	59.8488
WH160	AA	AG	AA	57.1579
WH163	AA	AG	AA	62.5312
WH203	AA	AG	AA	57.651
WH204	AA	AG	AA	61.3339
WH222	AA	AG	AA	44.2528
WH260	AA	AG	AA	43.0483
WH340	AA	AG	AA	58.9229
WH342	AA	AG	AA	71.0105
WH459	AA	AG	AA	59.8988
WH613	AA	AG	AA	60.2491
WH039	AA	AG	GG	62.0575
WH044	AA	AG	GG	69.6116
WH109	AA	AG	GG	40.9711
WH155	AA	AG	GG	54.1916
WH184	AA	AG	GG	59.1414
WH186	AA	AG	GG	50.1549
WH187	AA	AG	GG	53.6048
WH282	AA	AG	GG	37.8932
WH283	AA	AG	GG	35.1812
WH298	AA	AG	GG	46.5449
WH325	AA	AG	GG	34.9195
WH337	AA	AG	GG	40.5749
WH353	AA	AG	GG	64.0505
WH362	AA	AG	GG	59.6274
WH393	AA	AG	GG	60.2959
WH444	AA	AG	GG	49.3934
WH472	AA	AG	GG	9.83114
WH552	AA	AG	GG	66.1007
WH556	AA	AG	GG	58.7172
WH558	AA	AG	GG	55.3986
WH023	AA	AG	NN	47.9068
WH297	AA	GG	AA	37.4255
WH318	AA	GG	AA	52.0328
WH349	AA	GG	AA	62.2591
WH365	AA	GG	AA	59.5002
WH374	AA	GG	AA	57.5534
WH172	AA	GG	GG	48.1524
WH181	AA	GG	GG	49.5017
WH182	AA	GG	GG	53.6005
WH183	AA	GG	GG	54.502
WH185	AA	GG	GG	51.997
WH193	AA	GG	GG	55.5431
WH216	AA	GG	GG	43.3485
WH218	AA	GG	GG	45.0112
WH225	AA	GG	GG	37.9132
WH273	AA	GG	GG	40.5146
WH274	AA	GG	GG	42.4571
WH294	AA	GG	GG	34.001
WH295	AA	GG	GG	38.533
WH327	AA	GG	GG	41.7709
WH331	AA	GG	GG	36.0534
WH463	AA	GG	GG	20.6172
WH555	AA	GG	GG	47.8629
WH559	AA	GG	GG	49.6637
WH051	AA	NN	AA	58.8878
WH058	AA	NN	AA	62.3224
WH378	AA	NN	AA	58.7767
WH403	AA	NN	AA	33.6107
WH103	AA	NN	AG	60.073
WH202	AA	NN	AG	64.0363
WH557	AA	NN	AG	52.8858
WH063	AA	NN	GG	64.0036
WH332	AA	NN	GG	40.1874
WH287	AG	AG	AG	38.7028
WH452	AG	GG	GG	45.2455
WH168	AG	NN	AA	53.4464
WH014	GG	AA	AA	47.7098
WH028	GG	AA	AA	52.269
WH036	GG	AA	AA	53.8887
WH064	GG	AA	AA	53.8116
WH114	GG	AA	AA	59.069
WH119	GG	AA	AA	59.5173
WH128	GG	AA	AA	57.5535
WH166	GG	AA	AA	53.815
WH167	GG	AA	AA	51.9196
WH171	GG	AA	AA	52.2769
WH180	GG	AA	AA	50.1579
WH190	GG	AA	AA	53.0383
WH230	GG	AA	AA	47.5683
WH231	GG	AA	AA	35.8173
WH343	GG	AA	AA	62.5785
WH344	GG	AA	AA	63.4861
WH348	GG	AA	AA	63.8554
WH350	GG	AA	AA	63.4913
WH380	GG	AA	AA	59.1434
WH386	GG	AA	AA	60.3039
WH401	GG	AA	AA	27.0204
WH412	GG	AA	AA	53.569
WH415	GG	AA	AA	52.8545
WH417	GG	AA	AA	34.5535
WH426	GG	AA	AA	44.63
WH428	GG	AA	AA	48.5486
WH448	GG	AA	AA	50.1266
WH478	GG	AA	AA	21.9613
WH496	GG	AA	AA	48.7404
WH503	GG	AA	AA	53.6689
WH505	GG	AA	AA	53.008
WH506	GG	AA	AA	51.5753
WH511	GG	AA	AA	49.7226
WH519	GG	AA	AA	51.3989
WH525	GG	AA	AA	63.2114
WH537	GG	AA	AA	54.1538
WH548	GG	AA	AA	54.9089
WH554	GG	AA	AA	55.2681
WH562	GG	AA	AA	52.8219
WH570	GG	AA	AA	51.2784
WH576	GG	AA	AA	41.7784
WH583	GG	AA	AA	57.521
WH592	GG	AA	AA	46.8403
WH598	GG	AA	AA	57.8951
WH601	GG	AA	AA	56.456
WH610	GG	AA	AA	47.1758
WH541	GG	AA	AG	51.4296
WH001	GG	AA	GG	58.7081
WH013	GG	AA	GG	53.0454
WH021	GG	AA	GG	37.4155
WH029	GG	AA	GG	50.6213
WH042	GG	AA	GG	57.1637
WH049	GG	AA	GG	57.8117
WH050	GG	AA	GG	47.3915
WH053	GG	AA	GG	41.0569
WH071	GG	AA	GG	50.3621
WH072	GG	AA	GG	53.3145
WH075	GG	AA	GG	48.7052
WH078	GG	AA	GG	54.5893
WH084	GG	AA	GG	43.8032
WH088	GG	AA	GG	46.8785
WH090	GG	AA	GG	55.171
WH092	GG	AA	GG	47.775
WH107	GG	AA	GG	47.103
WH121	GG	AA	GG	49.5985
WH162	GG	AA	GG	58.3705
WH174	GG	AA	GG	43.1584
WH177	GG	AA	GG	52.2739
WH196	GG	AA	GG	46.3904
WH205	GG	AA	GG	49.4832
WH210	GG	AA	GG	55.6461
WH211	GG	AA	GG	55.6924
WH213	GG	AA	GG	57.363
WH226	GG	AA	GG	33.6778
WH236	GG	AA	GG	34.9859
WH240	GG	AA	GG	43.8601
WH264	GG	AA	GG	32.5386
WH266	GG	AA	GG	27.3613
WH267	GG	AA	GG	45.452
WH300	GG	AA	GG	39.0927
WH308	GG	AA	GG	42.6091
WH309	GG	AA	GG	48.0212
WH310	GG	AA	GG	50.5159
WH315	GG	AA	GG	48.5402
WH339	GG	AA	GG	44.3649
WH358	GG	AA	GG	62.4694
WH369	GG	AA	GG	66.4692
WH379	GG	AA	GG	58.5421
WH382	GG	AA	GG	66.6495
WH389	GG	AA	GG	73.047
WH407	GG	AA	GG	29.0191
WH427	GG	AA	GG	44.5158
WH430	GG	AA	GG	48.3569
WH433	GG	AA	GG	49.8315
WH435	GG	AA	GG	50.9639
WH447	GG	AA	GG	39.1516
WH451	GG	AA	GG	45.9582
WH458	GG	AA	GG	39.7176
WH465	GG	AA	GG	20.3518
WH476	GG	AA	GG	26.2008
WH491	GG	AA	GG	44.461
WH502	GG	AA	GG	49.7127
WH518	GG	AA	GG	55.486
WH531	GG	AA	GG	53.2889
WH545	GG	AA	GG	53.311
WH550	GG	AA	GG	55.4927
WH565	GG	AA	GG	53.8507
WH571	GG	AA	GG	50.0264
WH574	GG	AA	GG	54.627
WH579	GG	AA	GG	56.9249
WH585	GG	AA	GG	50.7274
WH586	GG	AA	GG	54.627
WH591	GG	AA	GG	56.9249
WH606	GG	AA	GG	60.4552
WH611	GG	AA	NN	52.5667
WH019	GG	AG	AA	38.8727
WH080	GG	AG	AA	47.9644
WH094	GG	AG	AA	51.8734
WH129	GG	AG	AA	54.3564
WH132	GG	AG	AA	50.8516
WH170	GG	AG	AA	54.9353
WH178	GG	AG	AA	50.2445
WH188	GG	AG	AA	55.9855
WH207	GG	AG	AA	53.6625
WH229	GG	AG	AA	43.1132
WH233	GG	AG	AA	33.7795
WH242	GG	AG	AA	30.4375
WH246	GG	AG	AA	32.1651
WH252	GG	AG	AA	32.5386
WH261	GG	AG	AA	35.3898
WH262	GG	AG	AA	43.4572
WH269	GG	AG	AA	nd
WH276	GG	AG	AA	40.6604
WH286	GG	AG	AA	37.4384
WH291	GG	AG	AA	32.1049
WH299	GG	AG	AA	36.9013
WH304	GG	AG	AA	65.1265
WH305	GG	AG	AA	46.4666
WH319	GG	AG	AA	46.0541
WH361	GG	AG	AA	65.6038
WH371	GG	AG	AA	58.4647
WH375	GG	AG	AA	55.7873
WH390	GG	AG	AA	57.7088
WH395	GG	AG	AA	53.1727
WH410	GG	AG	AA	35.1556
WH416	GG	AG	AA	33.1967
WH418	GG	AG	AA	37.1031
WH423	GG	AG	AA	51.162
WH424	GG	AG	AA	49.6991
WH432	GG	AG	AA	51.512
WH437	GG	AG	AA	58.5207
WH439	GG	AG	AA	51.9509
WH440	GG	AG	AA	52.0152
WH487	GG	AG	AA	47.124
WH492	GG	AG	AA	54.7024
WH498	GG	AG	AA	48.5958
WH534	GG	AG	AA	45.8968
WH535	GG	AG	AA	47.5957
WH542	GG	AG	AA	54.5395
WH551	GG	AG	AA	55.6898
WH581	GG	AG	AA	53.2191
WH589	GG	AG	AA	57.2049
WH597	GG	AG	AA	65.3293
WH600	GG	AG	AA	61.4746
WH607	GG	AG	AA	55.2656
WH169	GG	AG	AG	53.6553
WH500	GG	AG	AG	48.9806
WH005	GG	AG	GG	52.404
WH008	GG	AG	GG	55.3235
WH016	GG	AG	GG	40.1095
WH020	GG	AG	GG	39.3148
WH043	GG	AG	GG	55.3362
WH045	GG	AG	GG	39.7441
WH046	GG	AG	GG	57.443
WH068	GG	AG	GG	49.5225
WH074	GG	AG	GG	56.1036
WH076	GG	AG	GG	48.616
WH077	GG	AG	GG	53.3705
WH079	GG	AG	GG	43.3118
WH081	GG	AG	GG	49.0875
WH082	GG	AG	GG	49.6956
WH083	GG	AG	GG	43.6139
WH085	GG	AG	GG	47.0707
WH086	GG	AG	GG	42.6074
WH087	GG	AG	GG	45.9921
WH122	GG	AG	GG	58.9908
WH130	GG	AG	GG	54.6545
WH133	GG	AG	GG	58.4021
WH151	GG	AG	GG	52.8205
WH173	GG	AG	GG	47.5344
WH175	GG	AG	GG	50.2248
WH179	GG	AG	GG	49.3653
WH208	GG	AG	GG	54.7898
WH212	GG	AG	GG	57.5365
WH215	GG	AG	GG	49.3274
WH217	GG	AG	GG	41.6639
WH223	GG	AG	GG	35.3482
WH234	GG	AG	GG	45.0103
WH243	GG	AG	GG	47.6837
WH244	GG	AG	GG	41.6342
WH247	GG	AG	GG	35.9366
WH249	GG	AG	GG	35.3898
WH251	GG	AG	GG	41.379
WH255	GG	AG	GG	45.452
WH257	GG	AG	GG	40.0711
WH258	GG	AG	GG	39.6811
WH259	GG	AG	GG	29.8399
WH263	GG	AG	GG	41.379
WH268	GG	AG	GG	36.4754
WH270	GG	AG	GG	39.6811
WH271	GG	AG	GG	29.8399
WH285	GG	AG	GG	37.8523
WH289	GG	AG	GG	31.0981
WH290	GG	AG	GG	35.8234
WH311	GG	AG	GG	43.2932
WH312	GG	AG	GG	45.9203
WH313	GG	AG	GG	47.2949
WH316	GG	AG	GG	52.0513
WH317	GG	AG	GG	53.6037
WH320	GG	AG	GG	53.9955
WH321	GG	AG	GG	38.988
WH322	GG	AG	GG	42.9993
WH323	GG	AG	GG	54.4308
WH324	GG	AG	GG	45.3239
WH326	GG	AG	GG	43.9115
WH329	GG	AG	GG	43.5524
WH330	GG	AG	GG	42.5748
WH338	GG	AG	GG	36.0781
WH357	GG	AG	GG	58.1206
WH359	GG	AG	GG	59.2436
WH376	GG	AG	GG	63.5028
WH381	GG	AG	GG	63.8009
WH383	GG	AG	GG	63.377
WH385	GG	AG	GG	61.4921
WH387	GG	AG	GG	65.5959
WH388	GG	AG	GG	56.9433
WH391	GG	AG	GG	60.5275
WH394	GG	AG	GG	61.7818
WH399	GG	AG	GG	36.7388
WH400	GG	AG	GG	39.7596
WH404	GG	AG	GG	32.7754
WH408	GG	AG	GG	31.5847
WH409	GG	AG	GG	28.2641
WH411	GG	AG	GG	46.0416
WH413	GG	AG	GG	43.2755
WH414	GG	AG	GG	53.2647
WH419	GG	AG	GG	28.601
WH420	GG	AG	GG	25.6583
WH421	GG	AG	GG	50.2611
WH422	GG	AG	GG	51.9154
WH431	GG	AG	GG	44.3748
WH434	GG	AG	GG	49.1658
WH443	GG	AG	GG	40.0861
WH455	GG	AG	GG	37.4731
WH457	GG	AG	GG	36.1582
WH461	GG	AG	GG	15.9788
WH462	GG	AG	GG	19.9924
WH464	GG	AG	GG	19.5174
WH466	GG	AG	GG	17.1396
WH469	GG	AG	GG	14.5482
WH470	GG	AG	GG	15.8365
WH471	GG	AG	GG	14.787
WH473	GG	AG	GG	21.2471
WH474	GG	AG	GG	21.0395
WH475	GG	AG	GG	22.616
WH477	GG	AG	GG	24.1808
WH479	GG	AG	GG	22.2512
WH482	GG	AG	GG	15.9864
WH484	GG	AG	GG	12.7478
WH485	GG	AG	GG	47.2058
WH486	GG	AG	GG	43.3641
WH493	GG	AG	GG	33.9029
WH495	GG	AG	GG	37.0561
WH497	GG	AG	GG	41.8265
WH508	GG	AG	GG	49.0445
WH509	GG	AG	GG	49.8903
WH514	GG	AG	GG	52.673
WH515	GG	AG	GG	50.5072
WH517	GG	AG	GG	51.9804
WH522	GG	AG	GG	44.5209
WH523	GG	AG	GG	42.0943
WH532	GG	AG	GG	49.6026
WH538	GG	AG	GG	51.0631
WH539	GG	AG	GG	52.6378
WH540	GG	AG	GG	54.6458
WH546	GG	AG	GG	49.5222
WH547	GG	AG	GG	50.2321
WH560	GG	AG	GG	52.2279
WH580	GG	AG	GG	46.8403
WH594	GG	AG	GG	51.4006
WH599	GG	AG	GG	56.5322
WH603	GG	AG	GG	57.4957
WH605	GG	AG	GG	51.6304
WH609	GG	AG	GG	53.6799
WH614	GG	AG	GG	59.0298
WH293	GG	AG	NN	44.1047
WH510	GG	AG	NN	51.8635
WH604	GG	AG	NN	64.6942
WH024	GG	GG	AA	37.5665
WH052	GG	GG	AA	46.7605
WH189	GG	GG	AA	48.7438
WH214	GG	GG	AA	53.2673
WH219	GG	GG	AA	46.4426
WH220	GG	GG	AA	30.1132
WH232	GG	GG	AA	26.0793
WH237	GG	GG	AA	41.1434
WH238	GG	GG	AA	47.8126
WH245	GG	GG	AA	41.8218
WH250	GG	GG	AA	43.4572
WH253	GG	GG	AA	28.5984
WH254	GG	GG	AA	27.3613
WH256	GG	GG	AA	36.4754
WH272	GG	GG	AA	43.0483
WH275	GG	GG	AA	32.4028
WH277	GG	GG	AA	33.8375
WH280	GG	GG	AA	40.8578
WH288	GG	GG	AA	45.8764
WH296	GG	GG	AA	39.2095
WH302	GG	GG	AA	59.3825
WH306	GG	GG	AA	51.219
WH333	GG	GG	AA	42.5159
WH334	GG	GG	AA	39.5848
WH405	GG	GG	AA	28.3787
WH446	GG	GG	AA	44.4543
WH504	GG	GG	AA	54.5088
WH516	GG	GG	AA	57.9304
WH521	GG	GG	AA	58.5511
WH568	GG	GG	AA	51.9607
WH590	GG	GG	AA	50.5721
WH593	GG	GG	AA	53.2191
WH011	GG	GG	GG	43.5252
WH012	GG	GG	GG	38.5749
WH018	GG	GG	GG	38.6745
WH030	GG	GG	GG	43.8253
WH191	GG	GG	GG	51.1498
WH192	GG	GG	GG	50.3281
WH221	GG	GG	GG	41.5152
WH224	GG	GG	GG	54.3832
WH227	GG	GG	GG	30.8653
WH235	GG	GG	GG	37.9294
WH239	GG	GG	GG	53.1899
WH241	GG	GG	GG	40.3251
WH278	GG	GG	GG	44.1439
WH279	GG	GG	GG	41.5136
WH281	GG	GG	GG	43.456
WH284	GG	GG	GG	35.7012
WH328	GG	GG	GG	50.2977
WH335	GG	GG	GG	35.906
WH336	GG	GG	GG	44.6725
WH360	GG	GG	GG	57.7567
WH368	GG	GG	GG	61.3079
WH392	GG	GG	GG	52.9137
WH425	GG	GG	GG	47.0518
WH429	GG	GG	GG	47.0436
WH445	GG	GG	GG	41.7624
WH460	GG	GG	GG	45.2188
WH468	GG	GG	GG	17.2836
WH494	GG	GG	GG	40.3645
WH499	GG	GG	GG	44.1726
WH513	GG	GG	GG	52.9945
WH524	GG	GG	GG	48.8819
WH533	GG	GG	GG	59.1021
WH553	GG	GG	GG	57.3709
WH569	GG	GG	GG	48.434
WH566	GG	GG	NN	41.5472
WH010	GG	NN	AA	60.4792
WH089	GG	NN	AA	46.3294
WH303	GG	NN	AA	49.6468
WH356	GG	NN	AA	65.0937
WH507	GG	NN	AA	51.3365
WH228	GG	NN	GG	42.0012
WH265	GG	NN	GG	28.5984
WH363	GG	NN	GG	74.3405
WH367	GG	NN	GG	68.7503
WH456	GG	NN	GG	38.5735
WH483	GG	NN	GG	22.7332
WH490	GG	NN	GG	45.4301
WH512	GG	NN	GG	44.7007
WH578	GG	NN	GG	50.5721
WH582	GG	NN	GG	51.4006
WH595	GG	NN	GG	57.521
WH596	GG	NN	GG	52.4928
WH206	GG	NN	NN	50.4855
WH561	NN	AA	GG	53.5594
WH054	NN	NN	AA	60.6655

## Sheet: E.Asia
Arabinoxylan content based on three allele combinations from East Asia (China, genotypes. Japan, Sourth Korea, North Korea, and Molgolia) genotypes.
		AX-94470319	AX-95086356	AX-94713015	AX-94534026	AX-95092984	AX-94934861	AX-94502724	AX-95019636	arabinoxylan (mg/g)
WH459	China	AA	AG	AA	CC	AC	AA	TT	CC	59.8988		AX-94470319
WH466	China	GG	AG	GG	CC	AC	GG	CT	CC	17.1396		Summary
WH468	China	GG	GG	GG	CC	AC	GG	CT	CC	17.2836		Groups	Count	Sum	Average	Variance
WH472	China	AA	AG	GG	CC	CC	AA	TT	CC	9.83114		AA	120	6860.61	57.1718	76.6949
WH475	China	GG	AG	GG	CC	CC	GG	TT	CC	22.616		GG	57	2443.8	42.8736	245.598
WH614	China	GG	AG	GG	CT	AC	NN	TT	CC	59.0298
WH234	China	GG	AG	GG	TT	CC	AG	CT	CC	45.0103		ANOVA
WH309	China	GG	AA	GG	TT	AC	GG	TT	CC	48.0212			Sum of Squares	df	Mean Square	F	P-value
WH337	China	AA	AG	GG	TT	AC	GG	CT	CC	40.5749		Between Groups	7900.28	1	7900.28	60.4256	6.26484e-13
WH386	China	GG	AA	AA	TT	AA	AG	TT	CC	60.3039		Within Groups	22880.2	175	130.744
WH463	China	AA	GG	GG	TT	CC	AG	TT	CC	20.6172
WH469	China	GG	AG	GG	TT	AC	GG	TT	CC	14.5482		Total	30780.5	176
WH470	China	GG	AG	GG	TT	AC	GG	TT	CC	15.8365
WH473	China	GG	AG	GG	TT	AC	GG	TT	CC	21.2471		AX-95086356
WH476	China	GG	AA	GG	TT	AC	GG	TT	CC	26.2008		Summary
WH171	China	GG	AA	AA	CC	AC	GG	TT	TT	52.2769		Groups	Count	Sum	Average	Variance
WH348	China	GG	AA	AA	CC	CC	GG	TT	TT	63.8554		AA	118	6501.17	55.0947	79.7958
WH458	China	GG	AA	GG	CC	AC	AG	TT	TT	39.7176		GG	3	83.1197	27.7066	232.788
WH460	China	GG	GG	GG	CC	CC	AG	TT	TT	45.2188
WH551	China	GG	AG	AA	CC	CC	AA	TT	TT	55.6898		ANOVA
WH613	China	AA	AG	AA	CC	AC	AG	TT	TT	60.2491			Sum of Squares	df	Mean Square	F	P-value
WH308	China	GG	AA	GG	TT	AC	GG	TT	TT	42.6091		Between Groups	2194.53	1	2194.53	26.6433	9.92144e-07
WH385	China	GG	AG	GG	TT	AC	AG	TT	TT	61.4921		Within Groups	9801.68	119	82.3671
WH451	China	GG	AA	GG	TT	AC	GG	TT	TT	45.9582
WH461	China	GG	AG	GG	TT	AC	AA	CT	TT	15.9788		Total	11996.2	120
WH462	China	GG	AG	GG	TT	AC	AA	CT	TT	19.9924
WH464	China	GG	AG	GG	TT	CC	GG	TT	TT	19.5174
WH465	China	GG	AA	GG	TT	AC	GG	TT	TT	20.3518		AX-94713015
WH471	China	GG	AG	GG	TT	AC	GG	CT	TT	14.787		Summary
WH474	China	GG	AG	GG	TT	AC	NN	TT	TT	21.0395		Groups	Count	Sum	Average	Variance
WH550	China	GG	AA	GG	TT	AC	AG	TT	TT	55.4927		AA	85	4952.52	58.265	45.8212
WH016	Japan	GG	AG	GG	CC	CC	AG	TT	CC	40.1095		GG	88	4118.16	46.7972	241.616
WH069	Japan	AA	AA	AA	CC	NN	AG	TT	CC	56.7479
WH131	Japan	AA	AA	GG	CC	AC	AA	TT	CC	56.6995		ANOVA
WH062	Japan	AA	AA	GG	CC	AC	AG	TT	TT	56.2919			Sum of Squares	df	Mean Square	F	P-value
WH071	Japan	GG	AA	GG	CC	CC	AG	TT	TT	50.3621		Between Groups	5686.05	1	5686.05	39.0965	3.11846e-09
WH108	Japan	AA	AA	AA	CC	AC	GG	TT	TT	52.1672		Within Groups	24869.6	171	145.436
WH110	Japan	AA	AA	AA	CC	AC	AG	TT	TT	59.7365
WH070	Japan	AA	AA	AA	TT	AC	NN	TT	TT	61.1426		Total	30555.6	172
WH072	Japan	GG	AA	GG	TT	AC	AG	TT	TT	53.3145
WH437	Japan	GG	AG	AA	TT	CC	AG	CT	TT	58.5207
WH570	Korea, North	GG	AA	AA	TT	AC	NN	TT	CC	51.2784
WH197	Korea, North	AA	AA	GG	CC	AC	NN	TT	TT	39.3832
WH066	Korea, North	AA	AA	GG	TT	CC	GG	TT	TT	59.4262
WH196	Korea, North	GG	AA	GG	TT	AC	GG	TT	TT	46.3904
WH002	Korea, South	AA	AA	AA	CC	AC	GG	TT	CC	60.6082
WH025	Korea, South	AA	AA	GG	CC	CC	AG	CT	CC	37.5053
WH027	Korea, South	AA	AA	GG	CC	CC	AG	CT	CC	48.7759
WH032	Korea, South	AA	AA	GG	CC	CC	GG	CT	CC	50.8507
WH058	Korea, South	AA	NN	AA	CC	CC	AG	TT	CC	62.3224
WH063	Korea, South	AA	NN	GG	CC	CC	GG	TT	CC	64.0036
WH093	Korea, South	AA	AA	GG	CC	CC	AG	CT	CC	52.6685
WH096	Korea, South	AA	AG	AA	CC	CC	AG	TT	CC	61.7929
WH097	Korea, South	AA	AA	AG	CC	CC	AG	CT	CC	55.6892
WH099	Korea, South	AA	AA	AA	CC	AC	GG	TT	CC	57.0499
WH100	Korea, South	AA	AG	AA	CC	CC	AG	TT	CC	57.5988
WH104	Korea, South	AA	AA	AA	CC	AC	GG	TT	CC	63.2688
WH105	Korea, South	AA	AG	AA	CC	CC	AG	TT	CC	66.4482
WH106	Korea, South	AA	AG	AA	CC	AC	AG	TT	CC	59.3643
WH109	Korea, South	AA	AG	GG	CC	CC	GG	CT	CC	40.9711
WH122	Korea, South	GG	AG	GG	CC	CC	AG	TT	CC	58.9908
WH124	Korea, South	AA	AG	AA	CC	AC	AG	TT	CC	62.3645
WH125	Korea, South	AA	AA	GG	CC	AC	AG	TT	CC	56.5047
WH134	Korea, South	AA	AA	GG	CC	AC	AG	TT	CC	55.413
WH138	Korea, South	AA	AA	AA	CC	AC	NN	TT	CC	58.6584
WH140	Korea, South	AA	AG	AA	CC	AC	GG	TT	CC	55.2503
WH143	Korea, South	AA	AA	AA	CC	AC	AG	TT	CC	54.1916
WH144	Korea, South	AA	AA	AA	CC	AC	AG	TT	CC	51.8757
WH148	Korea, South	AA	AA	GG	CC	CC	AG	CT	CC	57.1579
WH159	Korea, South	AA	AA	GG	CC	CC	AG	CT	CC	64.1149
WH163	Korea, South	AA	AG	AA	CC	AC	NN	TT	CC	62.5312
WH165	Korea, South	AA	AA	AA	CC	AC	AA	TT	CC	61.9924
WH204	Korea, South	AA	AG	AA	CC	CC	AG	TT	CC	61.3339
WH209	Korea, South	AA	AA	GG	CC	AC	GG	CT	CC	52.6511
WH260	Korea, South	AA	AG	AA	CC	CC	AG	TT	CC	43.0483
WH292	Korea, South	AA	AA	GG	CC	AC	NN	TT	CC	42.787
WH353	Korea, South	AA	AG	GG	CC	AC	AG	CT	CC	64.0505
WH610	Korea, South	GG	AA	AA	CC	AC	AG	CT	CC	47.1758								F 기각치
WH611	Korea, South	GG	AA	NN	CC	AC	AG	CT	CC	52.5667								3.89642
WH001	Korea, South	GG	AA	GG	TT	CC	GG	TT	CC	58.7081
WH029	Korea, South	GG	AA	GG	TT	CC	GG	TT	CC	50.6213
WH039	Korea, South	AA	AG	GG	TT	CC	GG	TT	CC	62.0575
WH049	Korea, South	GG	AA	GG	TT	CC	GG	TT	CC	57.8117
WH050	Korea, South	GG	AA	GG	TT	CC	GG	TT	CC	47.3915
WH051	Korea, South	AA	NN	AA	TT	NN	AG	TT	CC	58.8878
WH055	Korea, South	AA	AG	AA	TT	AA	AG	TT	CC	55.6453
WH056	Korea, South	AA	AA	AA	TT	AA	AG	TT	CC	59.6039
WH092	Korea, South	GG	AA	GG	TT	CC	NN	TT	CC	47.775
WH119	Korea, South	GG	AA	AA	TT	NN	AG	TT	CC	59.5173
WH121	Korea, South	GG	AA	GG	TT	CC	GG	TT	CC	49.5985
WH126	Korea, South	AA	AG	AA	TT	AC	AG	TT	CC	60.2827
WH135	Korea, South	AA	AA	GG	TT	AC	NN	TT	CC	51.083
WH141	Korea, South	AA	AA	AA	TT	AC	NN	TT	CC	52.8881
WH147	Korea, South	AA	AG	AA	TT	CC	NN	TT	CC	64.1149
WH150	Korea, South	AA	AA	AA	TT	AC	AG	TT	CC	58.6584
WH155	Korea, South	AA	AG	GG	TT	AC	NN	TT	CC	54.1916
WH195	Korea, South	AA	AA	AA	TT	CC	GG	TT	CC	57.6087
WH300	Korea, South	GG	AA	GG	TT	AC	AG	CT	CC	39.0927
WH401	Korea, South	GG	AA	AA	TT	AC	GG	CT	CC	27.0204
WH038	Korea, South	AA	AA	AG	CC	CC	GG	TT	CT	62.032
WH060	Korea, South	AA	AA	GG	CC	CC	NN	TT	CT	57.8414
WH103	Korea, South	AA	NN	AG	CC	NN	AG	TT	CT	60.073
WH061	Korea, South	AA	AA	AA	TT	AC	AG	TT	CT	59.6331
WH026	Korea, South	AA	AA	AA	CC	AC	GG	TT	TT	70.4613
WH028	Korea, South	GG	AA	AA	CC	CC	AA	TT	TT	52.269
WH031	Korea, South	AA	AA	GG	CC	CC	AG	CT	TT	53.8704
WH033	Korea, South	AA	AA	GG	CC	AC	AG	TT	TT	55.7357
WH034	Korea, South	AA	AA	GG	CC	CC	AG	CT	TT	56.0397
WH035	Korea, South	AA	AA	GG	CC	AC	NN	TT	TT	56.7598
WH036	Korea, South	GG	AA	AA	CC	AC	AG	TT	TT	53.8887
WH040	Korea, South	AA	AG	AA	CC	AC	AG	TT	TT	70.6554
WH054	Korea, South	NN	NN	AA	CC	NN	AG	TT	TT	60.6655
WH057	Korea, South	AA	AA	GG	CC	AC	AG	CT	TT	60.3618
WH095	Korea, South	AA	AA	GG	CC	CC	AG	CT	TT	57.5904
WH098	Korea, South	AA	AA	AA	CC	AC	AG	TT	TT	58.6986
WH114	Korea, South	GG	AA	AA	CC	AC	AG	TT	TT	59.069
WH118	Korea, South	AA	AA	AA	CC	AC	NN	CT	TT	56.543
WH127	Korea, South	AA	AA	GG	CC	CC	AG	CT	TT	61.5704
WH136	Korea, South	AA	AA	AA	CC	AC	GG	TT	TT	58.1574
WH139	Korea, South	AA	AA	AA	CC	AC	AG	TT	TT	52.8205
WH142	Korea, South	AA	AG	AA	CC	NN	GG	TT	TT	52.7177
WH145	Korea, South	AA	AA	AA	CC	AC	AG	TT	TT	56.0386
WH146	Korea, South	AA	AA	AA	CC	AC	AG	TT	TT	59.8488
WH151	Korea, South	GG	AG	GG	CC	AC	AG	CT	TT	52.8205
WH152	Korea, South	AA	AA	GG	CC	CC	AG	CT	TT	55.2503
WH153	Korea, South	AA	AA	GG	CC	CC	AG	CT	TT	52.8881
WH154	Korea, South	AA	AA	GG	CC	CC	AG	CT	TT	52.7177
WH156	Korea, South	AA	AA	GG	CC	CC	NN	CT	TT	51.8757
WH157	Korea, South	AA	AA	AA	CC	AC	AG	TT	TT	56.0386
WH158	Korea, South	AA	AG	AA	CC	AC	GG	TT	TT	59.8488
WH160	Korea, South	AA	AG	AA	CC	AC	GG	TT	TT	57.1579
WH162	Korea, South	GG	AA	GG	CC	AC	NN	TT	TT	58.3705
WH164	Korea, South	AA	AA	AA	CC	AC	GG	TT	TT	56.3957
WH194	Korea, South	AA	AA	AA	CC	AC	GG	TT	TT	61.0665
WH199	Korea, South	AA	AA	GG	CC	AC	NN	CT	TT	37.7076
WH200	Korea, South	AA	AA	GG	CC	AC	AG	CT	TT	58.0394
WH201	Korea, South	AA	AA	GG	CC	CC	AG	CT	TT	66.2549
WH202	Korea, South	AA	NN	AG	CC	AC	AG	TT	TT	64.0363
WH203	Korea, South	AA	AG	AA	CC	CC	AG	CT	TT	57.651
WH208	Korea, South	GG	AG	GG	CC	CC	AG	TT	TT	54.7898
WH341	Korea, South	AA	AA	GG	CC	AC	AG	TT	TT	61.4346
WH342	Korea, South	AA	AG	AA	CC	CC	AG	TT	TT	71.0105
WH346	Korea, South	AA	AA	GG	CC	AC	AG	TT	TT	66.6035
WH347	Korea, South	AA	AA	GG	CC	AC	NN	TT	TT	66.8889
WH351	Korea, South	AA	AA	AA	CC	AC	GG	TT	TT	66.6492
WH352	Korea, South	AA	AA	AA	CC	AC	NN	TT	TT	71.9033
WH355	Korea, South	AA	AA	GG	CC	AC	AG	CT	TT	69.6222
WH198	Korea, South	AA	AA	AA	CT	AC	AG	TT	TT	61.4899
WH115	Korea, South	AA	AA	GG	NN	AC	AG	CT	TT	57.3794
WH037	Korea, South	AA	AA	AA	TT	AC	AG	TT	TT	57.0268
WH047	Korea, South	AA	AA	AA	TT	CC	AG	TT	TT	60.4631
WH048	Korea, South	AA	AA	AA	TT	AC	AG	TT	TT	68.8202
WH059	Korea, South	AA	AA	AA	TT	AC	AG	CT	TT	55.597
WH065	Korea, South	AA	AA	GG	TT	AC	AG	CT	TT	55.7384
WH067	Korea, South	AA	AA	GG	TT	AC	NN	TT	TT	56.9114
WH094	Korea, South	GG	AG	AA	TT	CC	NN	TT	TT	51.8734
WH102	Korea, South	AA	AA	AA	TT	AC	AG	TT	TT	62.6673
WH111	Korea, South	AA	AA	AA	TT	AC	AG	TT	TT	60.5302
WH112	Korea, South	AA	AA	AA	TT	AC	AG	TT	TT	66.9086
WH113	Korea, South	AA	AA	AA	TT	AC	AG	TT	TT	58.799
WH116	Korea, South	AA	AA	AA	TT	AC	AG	TT	TT	59.8027
WH117	Korea, South	AA	AA	AA	TT	AC	AG	TT	TT	61.2485
WH120	Korea, South	AA	AA	GG	TT	CC	GG	CT	TT	58.6437
WH123	Korea, South	AA	AA	AA	TT	AC	AG	TT	TT	59.535
WH137	Korea, South	AA	AA	AA	TT	AC	AG	TT	TT	55.0673
WH301	Korea, South	AA	AA	AA	TT	AC	AG	CT	TT	57.689
WH307	Korea, South	AA	AA	AA	TT	CC	AG	CT	TT	53.5573
WH340	Korea, South	AA	AG	AA	TT	CC	GG	TT	TT	58.9229
WH345	Korea, South	AA	AA	AA	TT	AC	AG	TT	TT	68.9518
WH354	Korea, South	AA	AA	AA	TT	AC	AG	TT	TT	59.8078
WH402	Korea, South	AA	AA	AA	TT	CC	GG	CT	TT	33.4945
WH479	Korea, South	GG	AG	GG	TT	AC	AG	TT	TT	22.2512
WH266	Mongolia	GG	AA	GG	CC	AC	GG	CT	CC	27.3613
WH271	Mongolia	GG	AG	GG	CC	CC	AG	TT	CC	29.8399
WH211	Mongolia	GG	AA	GG	CC	AC	AG	CT	CC	55.6924
WH370	Mongolia	AA	AA	GG	CC	CC	AA	TT	CC	62.4403
WH303	Mongolia	GG	NN	AA	TT	AA	GG	TT	CC	49.6468
WH371	Mongolia	GG	AG	AA	CC	CC	GG	CT	TT	58.4647

## Sheet: Republic of Korea
Arabinoxylan content based on three allele combinations from Sourth Korea genotypes.
		AX-94470319	AX-95086356	AX-94713015	AX-94534026	AX-95092984	AX-94934861	AX-94502724	AX-95019636	arabinoxylan (mg/g)
WH002	Republic of Korea	AA	AA	AA	CC	AC	GG	TT	CC	60.6082		AX-94470319
WH025	Republic of Korea	AA	AA	GG	CC	CC	AG	CT	CC	37.5053		Summary
WH027	Republic of Korea	AA	AA	GG	CC	CC	AG	CT	CC	48.7759		Groups	Count	Sum	Average	Variance
WH032	Republic of Korea	AA	AA	GG	CC	CC	GG	CT	CC	50.8507		60.6082	105	6104.8	58.1409	45.6604
WH058	Republic of Korea	AA	NN	AA	CC	CC	AG	TT	CC	62.3224		58.9908	19	942.611	49.6111	104.191
WH063	Republic of Korea	AA	NN	GG	CC	CC	GG	TT	CC	64.0036
WH093	Republic of Korea	AA	AA	GG	CC	CC	AG	CT	CC	52.6685		ANOVA
WH096	Republic of Korea	AA	AG	AA	CC	CC	AG	TT	CC	61.7929			Sum of Squares	df	Mean Square	F	P-value	F 기각치
WH097	Republic of Korea	AA	AA	AG	CC	CC	AG	CT	CC	55.6892		Between Groups	1170.58	1	1170.58	21.5592	8.72258e-06	3.91882
WH099	Republic of Korea	AA	AA	AA	CC	AC	GG	TT	CC	57.0499		Within Groups	6624.12	122	54.2961
WH100	Republic of Korea	AA	AG	AA	CC	CC	AG	TT	CC	57.5988
WH104	Republic of Korea	AA	AA	AA	CC	AC	GG	TT	CC	63.2688		Total	7794.71	123
WH105	Republic of Korea	AA	AG	AA	CC	CC	AG	TT	CC	66.4482
WH106	Republic of Korea	AA	AG	AA	CC	AC	AG	TT	CC	59.3643		AX-94713015
WH109	Republic of Korea	AA	AG	GG	CC	CC	GG	CT	CC	40.9711		Summary
WH122	Republic of Korea	GG	AG	GG	CC	CC	AG	TT	CC	58.9908		Groups	Count	Sum	Average	Variance
WH124	Republic of Korea	AA	AG	AA	CC	AC	AG	TT	CC	62.3645		AA	71	4152.54	58.4865	51.2553
WH125	Republic of Korea	AA	AA	GG	CC	AC	AG	TT	CC	56.5047		GG	51	2780.73	54.5242	73.3104
WH134	Republic of Korea	AA	AA	GG	CC	AC	AG	TT	CC	55.413
WH138	Republic of Korea	AA	AA	AA	CC	AC	NN	TT	CC	58.6584		ANOVA
WH140	Republic of Korea	AA	AG	AA	CC	AC	GG	TT	CC	55.2503			Sum of Squares	df	Mean Square	F	P-value	F 기각치
WH143	Republic of Korea	AA	AA	AA	CC	AC	AG	TT	CC	54.1916		Between Groups	465.986	1	465.986	7.70926	0.00637602	3.92012
WH144	Republic of Korea	AA	AA	AA	CC	AC	AG	TT	CC	51.8757		Within Groups	7253.39	120	60.4449
WH148	Republic of Korea	AA	AA	GG	CC	CC	AG	CT	CC	57.1579
WH159	Republic of Korea	AA	AA	GG	CC	CC	AG	CT	CC	64.1149		Total	7719.38	121
WH163	Republic of Korea	AA	AG	AA	CC	AC	NN	TT	CC	62.5312
WH165	Republic of Korea	AA	AA	AA	CC	AC	AA	TT	CC	61.9924
WH204	Republic of Korea	AA	AG	AA	CC	CC	AG	TT	CC	61.3339
WH209	Republic of Korea	AA	AA	GG	CC	AC	GG	CT	CC	52.6511
WH260	Republic of Korea	AA	AG	AA	CC	CC	AG	TT	CC	43.0483
WH292	Republic of Korea	AA	AA	GG	CC	AC	NN	TT	CC	42.787
WH353	Republic of Korea	AA	AG	GG	CC	AC	AG	CT	CC	64.0505
WH610	Republic of Korea	GG	AA	AA	CC	AC	AG	CT	CC	47.1758
WH611	Republic of Korea	GG	AA	NN	CC	AC	AG	CT	CC	52.5667
WH038	Republic of Korea	AA	AA	AG	CC	CC	GG	TT	CT	62.032
WH060	Republic of Korea	AA	AA	GG	CC	CC	NN	TT	CT	57.8414
WH103	Republic of Korea	AA	NN	AG	CC	NN	AG	TT	CT	60.073
WH026	Republic of Korea	AA	AA	AA	CC	AC	GG	TT	TT	70.4613
WH028	Republic of Korea	GG	AA	AA	CC	CC	AA	TT	TT	52.269
WH031	Republic of Korea	AA	AA	GG	CC	CC	AG	CT	TT	53.8704
WH033	Republic of Korea	AA	AA	GG	CC	AC	AG	TT	TT	55.7357
WH034	Republic of Korea	AA	AA	GG	CC	CC	AG	CT	TT	56.0397
WH035	Republic of Korea	AA	AA	GG	CC	AC	NN	TT	TT	56.7598
WH036	Republic of Korea	GG	AA	AA	CC	AC	AG	TT	TT	53.8887
WH040	Republic of Korea	AA	AG	AA	CC	AC	AG	TT	TT	70.6554
WH054	Republic of Korea	NN	NN	AA	CC	NN	AG	TT	TT	60.6655
WH057	Republic of Korea	AA	AA	GG	CC	AC	AG	CT	TT	60.3618
WH095	Republic of Korea	AA	AA	GG	CC	CC	AG	CT	TT	57.5904
WH098	Republic of Korea	AA	AA	AA	CC	AC	AG	TT	TT	58.6986
WH114	Republic of Korea	GG	AA	AA	CC	AC	AG	TT	TT	59.069
WH118	Republic of Korea	AA	AA	AA	CC	AC	NN	CT	TT	56.543
WH127	Republic of Korea	AA	AA	GG	CC	CC	AG	CT	TT	61.5704
WH136	Republic of Korea	AA	AA	AA	CC	AC	GG	TT	TT	58.1574
WH139	Republic of Korea	AA	AA	AA	CC	AC	AG	TT	TT	52.8205
WH142	Republic of Korea	AA	AG	AA	CC	NN	GG	TT	TT	52.7177
WH145	Republic of Korea	AA	AA	AA	CC	AC	AG	TT	TT	56.0386
WH146	Republic of Korea	AA	AA	AA	CC	AC	AG	TT	TT	59.8488
WH151	Republic of Korea	GG	AG	GG	CC	AC	AG	CT	TT	52.8205
WH152	Republic of Korea	AA	AA	GG	CC	CC	AG	CT	TT	55.2503
WH153	Republic of Korea	AA	AA	GG	CC	CC	AG	CT	TT	52.8881
WH154	Republic of Korea	AA	AA	GG	CC	CC	AG	CT	TT	52.7177
WH156	Republic of Korea	AA	AA	GG	CC	CC	NN	CT	TT	51.8757
WH157	Republic of Korea	AA	AA	AA	CC	AC	AG	TT	TT	56.0386
WH158	Republic of Korea	AA	AG	AA	CC	AC	GG	TT	TT	59.8488
WH160	Republic of Korea	AA	AG	AA	CC	AC	GG	TT	TT	57.1579
WH162	Republic of Korea	GG	AA	GG	CC	AC	NN	TT	TT	58.3705
WH164	Republic of Korea	AA	AA	AA	CC	AC	GG	TT	TT	56.3957
WH194	Republic of Korea	AA	AA	AA	CC	AC	GG	TT	TT	61.0665
WH199	Republic of Korea	AA	AA	GG	CC	AC	NN	CT	TT	37.7076
WH200	Republic of Korea	AA	AA	GG	CC	AC	AG	CT	TT	58.0394
WH201	Republic of Korea	AA	AA	GG	CC	CC	AG	CT	TT	66.2549
WH202	Republic of Korea	AA	NN	AG	CC	AC	AG	TT	TT	64.0363
WH203	Republic of Korea	AA	AG	AA	CC	CC	AG	CT	TT	57.651
WH208	Republic of Korea	GG	AG	GG	CC	CC	AG	TT	TT	54.7898
WH341	Republic of Korea	AA	AA	GG	CC	AC	AG	TT	TT	61.4346
WH342	Republic of Korea	AA	AG	AA	CC	CC	AG	TT	TT	71.0105
WH346	Republic of Korea	AA	AA	GG	CC	AC	AG	TT	TT	66.6035
WH347	Republic of Korea	AA	AA	GG	CC	AC	NN	TT	TT	66.8889
WH351	Republic of Korea	AA	AA	AA	CC	AC	GG	TT	TT	66.6492
WH352	Republic of Korea	AA	AA	AA	CC	AC	NN	TT	TT	71.9033
WH355	Republic of Korea	AA	AA	GG	CC	AC	AG	CT	TT	69.6222
WH198	Republic of Korea	AA	AA	AA	CT	AC	AG	TT	TT	61.4899
WH115	Republic of Korea	AA	AA	GG	NN	AC	AG	CT	TT	57.3794
WH001	Republic of Korea	GG	AA	GG	TT	CC	GG	TT	CC	58.7081
WH029	Republic of Korea	GG	AA	GG	TT	CC	GG	TT	CC	50.6213
WH039	Republic of Korea	AA	AG	GG	TT	CC	GG	TT	CC	62.0575									#DIV/0!
WH049	Republic of Korea	GG	AA	GG	TT	CC	GG	TT	CC	57.8117									#DIV/0!
WH050	Republic of Korea	GG	AA	GG	TT	CC	GG	TT	CC	47.3915
WH051	Republic of Korea	AA	NN	AA	TT	NN	AG	TT	CC	58.8878
WH055	Republic of Korea	AA	AG	AA	TT	AA	AG	TT	CC	55.6453
WH056	Republic of Korea	AA	AA	AA	TT	AA	AG	TT	CC	59.6039
WH092	Republic of Korea	GG	AA	GG	TT	CC	NN	TT	CC	47.775
WH119	Republic of Korea	GG	AA	AA	TT	NN	AG	TT	CC	59.5173
WH121	Republic of Korea	GG	AA	GG	TT	CC	GG	TT	CC	49.5985
WH126	Republic of Korea	AA	AG	AA	TT	AC	AG	TT	CC	60.2827
WH135	Republic of Korea	AA	AA	GG	TT	AC	NN	TT	CC	51.083
WH141	Republic of Korea	AA	AA	AA	TT	AC	NN	TT	CC	52.8881
WH147	Republic of Korea	AA	AG	AA	TT	CC	NN	TT	CC	64.1149
WH150	Republic of Korea	AA	AA	AA	TT	AC	AG	TT	CC	58.6584
WH155	Republic of Korea	AA	AG	GG	TT	AC	NN	TT	CC	54.1916
WH195	Republic of Korea	AA	AA	AA	TT	CC	GG	TT	CC	57.6087
WH300	Republic of Korea	GG	AA	GG	TT	AC	AG	CT	CC	39.0927
WH401	Republic of Korea	GG	AA	AA	TT	AC	GG	CT	CC	27.0204
WH061	Republic of Korea	AA	AA	AA	TT	AC	AG	TT	CT	59.6331
WH037	Republic of Korea	AA	AA	AA	TT	AC	AG	TT	TT	57.0268
WH047	Republic of Korea	AA	AA	AA	TT	CC	AG	TT	TT	60.4631
WH048	Republic of Korea	AA	AA	AA	TT	AC	AG	TT	TT	68.8202
WH059	Republic of Korea	AA	AA	AA	TT	AC	AG	CT	TT	55.597
WH065	Republic of Korea	AA	AA	GG	TT	AC	AG	CT	TT	55.7384
WH067	Republic of Korea	AA	AA	GG	TT	AC	NN	TT	TT	56.9114
WH094	Republic of Korea	GG	AG	AA	TT	CC	NN	TT	TT	51.8734
WH102	Republic of Korea	AA	AA	AA	TT	AC	AG	TT	TT	62.6673
WH111	Republic of Korea	AA	AA	AA	TT	AC	AG	TT	TT	60.5302
WH112	Republic of Korea	AA	AA	AA	TT	AC	AG	TT	TT	66.9086
WH113	Republic of Korea	AA	AA	AA	TT	AC	AG	TT	TT	58.799
WH116	Republic of Korea	AA	AA	AA	TT	AC	AG	TT	TT	59.8027
WH117	Republic of Korea	AA	AA	AA	TT	AC	AG	TT	TT	61.2485
WH120	Republic of Korea	AA	AA	GG	TT	CC	GG	CT	TT	58.6437
WH123	Republic of Korea	AA	AA	AA	TT	AC	AG	TT	TT	59.535
WH137	Republic of Korea	AA	AA	AA	TT	AC	AG	TT	TT	55.0673
WH301	Republic of Korea	AA	AA	AA	TT	AC	AG	CT	TT	57.689
WH307	Republic of Korea	AA	AA	AA	TT	CC	AG	CT	TT	53.5573
WH340	Republic of Korea	AA	AG	AA	TT	CC	GG	TT	TT	58.9229
WH345	Republic of Korea	AA	AA	AA	TT	AC	AG	TT	TT	68.9518
WH354	Republic of Korea	AA	AA	AA	TT	AC	AG	TT	TT	59.8078
WH402	Republic of Korea	AA	AA	AA	TT	CC	GG	CT	TT	33.4945
WH479	Republic of Korea	GG	AG	GG	TT	AC	AG	TT	TT	22.2512

## Sheet: Mexico
Arabinoxylan content based on three allele combinations from Mexico genotypes.
		AX-94470319	AX-95086356	AX-94713015	AX-94534026	AX-95092984	AX-94934861	AX-94502724	AX-95019636	arabinoxylan (mg/g)
WH132	Mexico	GG	AG	AA	CC	CC	GG	TT	CC	50.8516		AX-94470319
WH214	Mexico	GG	GG	AA	CC	AC	NN	TT	CC	53.2673		Summary
WH216	Mexico	AA	GG	GG	CC	CC	AA	TT	CC	43.3485		Groups	Count	Sum	Average	Variance
WH218	Mexico	AA	GG	GG	CC	CC	AA	TT	CC	45.0112		AA	38	1875.89	49.3654	107.324
WH219	Mexico	GG	GG	AA	CC	CC	AG	TT	CC	46.4426		GG	66	3174.66	48.1009	139.377
WH224	Mexico	GG	GG	GG	CC	CC	NN	TT	CC	54.3832
WH225	Mexico	AA	GG	GG	CC	AC	AA	TT	CC	37.9132		ANOVA
WH235	Mexico	GG	GG	GG	CC	CC	AA	TT	CC	37.9294			Sum of Squares	df	Mean Square	F	P-value
WH246	Mexico	GG	AG	AA	CC	AC	GG	TT	CC	32.1651		Between Groups	38.5598	1	38.5598	0.301838	0.583933
WH285	Mexico	GG	AG	GG	CC	AC	AG	TT	CC	37.8523		Within Groups	13030.5	102	127.75
WH289	Mexico	GG	AG	GG	CC	AC	AG	TT	CC	31.0981
WH299	Mexico	GG	AG	AA	CC	CC	GG	TT	CC	36.9013		Total	13069.1	103
WH330	Mexico	GG	AG	GG	CC	CC	AG	TT	CC	42.5748
WH331	Mexico	AA	GG	GG	CC	AC	GG	TT	CC	36.0534		AX-95086356
WH332	Mexico	AA	NN	GG	CC	CC	GG	TT	CC	40.1874		Summary
WH349	Mexico	AA	GG	AA	CC	CC	AG	TT	CC	62.2591		Groups	Count	Sum	Average	Variance
WH365	Mexico	AA	GG	AA	CC	CC	AA	TT	CC	59.5002		AA	16	934.576	58.411	70.7184
WH368	Mexico	GG	GG	GG	CC	CC	AA	TT	CC	61.3079		GG	46	2072.92	45.0635	69.707
WH369	Mexico	GG	AA	GG	CC	AC	NN	TT	CC	66.4692
WH378	Mexico	AA	NN	AA	CC	AC	GG	TT	CC	58.7767		ANOVA
WH379	Mexico	GG	AA	GG	CC	CC	AA	TT	CC	58.5421			Sum of Squares	df	Mean Square	F	P-value
WH388	Mexico	GG	AG	GG	CC	CC	AA	TT	CC	56.9433		Between Groups	2114.87	1	2114.87	30.2297	8.30991e-07
WH389	Mexico	GG	AA	GG	CC	AC	NN	TT	CC	73.047		Within Groups	4197.59	60	69.9598
WH392	Mexico	GG	GG	GG	CC	AC	GG	TT	CC	52.9137
WH393	Mexico	AA	AG	GG	CC	AC	AA	TT	CC	60.2959		Total	6312.46	61
WH403	Mexico	AA	NN	AA	CC	AC	GG	TT	CC	33.6107
WH447	Mexico	GG	AA	GG	CC	CC	AA	TT	CC	39.1516		AX-94713015
WH448	Mexico	GG	AA	AA	CC	CC	AA	TT	CC	50.1266		Summary
WH449	Mexico	AA	AA	GG	CC	CC	AA	TT	CC	52.0415		Groups	Count	Sum	Average	Variance
WH452	Mexico	AG	GG	GG	CC	CC	NN	TT	CC	45.2455		AA	39	1874.06	48.0528	131.735
WH554	Mexico	GG	AA	AA	CC	CC	AA	TT	CC	55.2681		GG	62	3040.8	49.0451	129.553
WH044	Mexico	AA	AG	GG	CC	CC	AA	TT	TT	69.6116
WH221	Mexico	GG	GG	GG	CC	AC	NN	TT	TT	41.5152		ANOVA
WH273	Mexico	AA	GG	GG	CC	CC	GG	TT	TT	40.5146			Sum of Squares	df	Mean Square	F	P-value
WH278	Mexico	GG	GG	GG	CC	CC	GG	TT	TT	44.1439		Between Groups	23.5754	1	23.5754	0.180806	0.671604
WH280	Mexico	GG	GG	AA	CC	AC	AA	TT	TT	40.8578		Within Groups	12908.7	99	130.391
WH281	Mexico	GG	GG	GG	CC	CC	AA	TT	TT	43.456
WH296	Mexico	GG	GG	AA	CC	AC	AA	TT	TT	39.2095		Total	12932.3	100
WH328	Mexico	GG	GG	GG	CC	AC	GG	TT	TT	50.2977
WH336	Mexico	GG	GG	GG	CC	CC	GG	TT	TT	44.6725
WH356	Mexico	GG	NN	AA	CC	CC	AA	TT	TT	65.0937
WH359	Mexico	GG	AG	GG	CC	CC	AA	TT	TT	59.2436
WH360	Mexico	GG	GG	GG	CC	CC	AG	TT	TT	57.7567
WH361	Mexico	GG	AG	AA	CC	CC	GG	TT	TT	65.6038
WH363	Mexico	GG	NN	GG	CC	AC	GG	CT	TT	74.3405
WH367	Mexico	GG	NN	GG	CC	CC	NN	TT	TT	68.7503
WH373	Mexico	AA	AA	GG	CC	AC	GG	TT	TT	59.815
WH375	Mexico	GG	AG	AA	CC	CC	AA	TT	TT	55.7873
WH376	Mexico	GG	AG	GG	CC	AC	NN	TT	TT	63.5028
WH377	Mexico	AA	AA	GG	CC	CC	NN	TT	TT	61.979
WH382	Mexico	GG	AA	GG	CC	AC	AG	TT	TT	66.6495
WH390	Mexico	GG	AG	AA	CC	AC	GG	TT	TT	57.7088
WH445	Mexico	GG	GG	GG	CC	CC	AA	TT	TT	41.7624
WH555	Mexico	AA	GG	GG	CC	AC	GG	TT	TT	47.8629
WH556	Mexico	AA	AG	GG	CC	CC	AA	TT	TT	58.7172
WH557	Mexico	AA	NN	AG	CC	AC	AG	TT	TT	52.8858
WH558	Mexico	AA	AG	GG	CC	AC	AA	TT	TT	55.3986
WH568	Mexico	GG	GG	AA	CC	AC	GG	TT	TT	51.9607
WH274	Mexico	AA	GG	GG	NN	CC	GG	TT	TT	42.4571
WH233	Mexico	GG	AG	AA	TT	CC	AG	CT	CC	33.7795
WH282	Mexico	AA	AG	GG	TT	AC	GG	TT	CC	37.8932
WH283	Mexico	AA	AG	GG	TT	AC	GG	TT	CC	35.1812
WH284	Mexico	GG	GG	GG	TT	AC	GG	TT	CC	35.7012
WH288	Mexico	GG	GG	AA	TT	CC	GG	TT	CC	45.8764
WH290	Mexico	GG	AG	GG	TT	AC	AG	TT	CC	35.8234
WH291	Mexico	GG	AG	AA	TT	AC	AG	TT	CC	32.1049
WH293	Mexico	GG	AG	NN	TT	AC	AG	TT	CC	44.1047
WH294	Mexico	AA	GG	GG	TT	CC	GG	TT	CC	34.001
WH295	Mexico	AA	GG	GG	TT	AC	NN	TT	CC	38.533
WH297	Mexico	AA	GG	AA	TT	CC	GG	TT	CC	37.4255
WH302	Mexico	GG	GG	AA	TT	CC	GG	TT	CC	59.3825
WH327	Mexico	AA	GG	GG	TT	CC	GG	TT	CC	41.7709
WH329	Mexico	GG	AG	GG	TT	AC	GG	TT	CC	43.5524
WH333	Mexico	GG	GG	AA	TT	AC	AA	TT	CC	42.5159
WH334	Mexico	GG	GG	AA	TT	AA	NN	TT	CC	39.5848
WH335	Mexico	GG	GG	GG	TT	AC	GG	TT	CC	35.906
WH344	Mexico	GG	AA	AA	TT	AC	GG	TT	CC	63.4861
WH404	Mexico	GG	AG	GG	TT	AC	AG	TT	CC	32.7754
WH405	Mexico	GG	GG	AA	TT	AC	GG	TT	CC	28.3787
WH444	Mexico	AA	AG	GG	TT	AC	AA	TT	CC	49.3934
WH450	Mexico	AA	AA	GG	TT	CC	AG	TT	CC	51.559
WH569	Mexico	GG	GG	GG	TT	CC	GG	TT	CC	48.434
WH287	Mexico	AG	AG	AG	TT	NN	AA	TT	CT	38.7028
WH222	Mexico	AA	AG	AA	TT	AC	GG	TT	TT	44.2528
WH223	Mexico	GG	AG	GG	TT	AC	AA	TT	TT	35.3482
WH239	Mexico	GG	GG	GG	TT	CC	GG	TT	TT	53.1899
WH272	Mexico	GG	GG	AA	TT	AC	GG	TT	TT	43.0483
WH275	Mexico	GG	GG	AA	TT	AC	GG	TT	TT	32.4028
WH276	Mexico	GG	AG	AA	TT	AC	GG	TT	TT	40.6604
WH277	Mexico	GG	GG	AA	TT	AC	NN	TT	TT	33.8375
WH279	Mexico	GG	GG	GG	TT	CC	GG	TT	TT	41.5136
WH286	Mexico	GG	AG	AA	TT	AC	GG	TT	TT	37.4384
WH298	Mexico	AA	AG	GG	TT	AC	NN	TT	TT	46.5449
WH304	Mexico	GG	AG	AA	TT	CC	AA	TT	TT	65.1265
WH343	Mexico	GG	AA	AA	TT	AC	AG	TT	TT	62.5785
WH362	Mexico	AA	AG	GG	TT	CC	GG	TT	TT	59.6274
WH364	Mexico	AA	AA	AA	TT	CC	AA	TT	TT	65.0195
WH374	Mexico	AA	GG	AA	TT	CC	AG	TT	TT	57.5534
WH384	Mexico	AA	AA	GG	TT	AC	GG	TT	TT	59.0828
WH399	Mexico	GG	AG	GG	TT	AC	GG	TT	TT	36.7388
WH446	Mexico	GG	GG	AA	TT	CC	AG	TT	TT	44.4543
WH453	Mexico	AA	AA	AA	TT	CC	GG	TT	TT	49.7604
WH552	Mexico	AA	AG	GG	TT	CC	AA	TT	TT	66.1007
WH553	Mexico	GG	GG	GG	TT	CC	AG	TT	TT	57.3709

## Sheet: USA
Arabinoxylan content based on three allele combinations from 47 countries.
		AX-94470319	AX-95086356	AX-94713015	AX-94534026	AX-95092984	AX-94934861	AX-94502724	AX-95019636	arabinoxylan (mg/g)
WH305	Uned States	GG	AG	AA	CC	CC	AG	CT	CC	46.4666		AX-94470319
WH310	Uned States	GG	AA	GG	CC	CC	AG	TT	CC	50.5159		Summary
WH318	Uned States	AA	GG	AA	CC	AC	GG	TT	CC	52.0328		Groups	Count	Sum	Average	Variance
WH319	Uned States	GG	AG	AA	CC	AC	AG	TT	CC	46.0541		AA	2	101.697	50.8483	2.80631
WH322	Uned States	GG	AG	GG	CC	AC	GG	TT	CC	42.9993		GG	44	2076.58	47.195	61.815
WH426	Uned States	GG	AA	AA	CC	CC	GG	TT	CC	44.63
WH559	Uned States	AA	GG	GG	CC	CC	AG	TT	CC	49.6637		ANOVA
WH008	Uned States	GG	AA	GG	CC	AC	GG	TT	CC	57.363			Sum of Squares	df	Mean Square	F	P-value
WH313	Uned States	GG	AG	AA	CC	AC	AG	TT	CC	32.5386		Between Groups	25.5328	1	25.5328	0.422212	0.519214
WH316	Uned States	GG	AG	GG	NN	CC	NN	TT	CC	45.9203		Within Groups	2660.85	44	60.4739
WH317	Uned States	GG	GG	AA	TT	AC	NN	TT	CC	36.4754
WH320	Uned States	GG	GG	AA	TT	CC	GG	TT	CC	51.219		Total	2686.38	45
WH321	Uned States	GG	AG	AA	TT	AC	GG	TT	CC	53.1727
WH323	Uned States	GG	AA	GG	TT	AC	AG	TT	CC	44.5158		AX-95086356
WH324	Uned States	GG	AA	GG	TT	AC	GG	TT	CC	43.8032		Summary
WH326	Uned States	GG	AG	GG	TT	AC	GG	TT	CC	47.0707		Groups	Count	Sum	Average	Variance
WH358	Uned States	GG	NN	AA	TT	AC	GG	TT	CC	46.3294		AA	13	642.226	49.402	57.1318
WH380	Uned States	GG	GG	GG	TT	AC	GG	TT	CC	30.8653		GG	6	264.082	44.0136	75.5771
WH383	Uned States	GG	AG	GG	CC	CC	AG	TT	TT	55.3235
WH394	Uned States	GG	AG	GG	CC	CC	GG	TT	TT	47.2949		ANOVA
WH443	Uned States	GG	AG	GG	CC	CC	AG	TT	TT	52.0513			Sum of Squares	df	Mean Square	F	P-value
WH560	Uned States	GG	AG	GG	CC	CC	AG	TT	TT	53.6037		Between Groups	119.196	1	119.196	1.9054	0.185358
WH571	Uned States	GG	AG	GG	CC	CC	GG	TT	TT	53.9955		Within Groups	1063.47	17	62.5569
WH213	Uned States	GG	AG	GG	CC	CC	GG	CT	TT	38.988
WH252	Uned States	GG	AG	GG	CC	CC	NN	TT	TT	54.4308
WH312	Uned States	GG	AG	GG	CC	CC	NN	TT	TT	45.3239		Total	1182.66	18
WH256	Uned States	GG	AG	GG	CC	CC	AG	TT	TT	43.9115
WH306	Uned States	GG	AA	GG	CC	CC	AA	TT	TT	62.4694		AX-94713015
WH395	Uned States	GG	AA	AA	CC	CC	AA	TT	TT	59.1434		Summary
WH427	Uned States	GG	AG	GG	CC	CC	AG	TT	TT	63.377		Groups	Count	Sum	Average	Variance
WH020	Uned States	GG	AG	GG	CC	CC	NN	TT	TT	61.7818		AA	10	468.062	46.8062	61.718
WH030	Uned States	GG	AG	GG	CC	AC	AG	TT	TT	40.0861		GG	37	1763.77	47.6695	60.0762
WH107	Uned States	GG	AG	GG	CC	CC	AA	TT	TT	52.2279
WH311	Uned States	GG	AA	GG	CC	CC	AG	TT	TT	50.0264		ANOVA
WH315	Uned States	GG	AG	GG	TT	CC	NN	TT	TT	39.3148			Sum of Squares	df	Mean Square	F	P-value
WH357	Uned States	GG	GG	GG	TT	AC	NN	TT	TT	43.8253		Between Groups	5.86736	1	5.86736	0.0971343	0.756736
WH400	Uned States	GG	AA	GG	TT	AC	NN	TT	TT	47.103		Within Groups	2718.21	45	60.4046
WH561	Uned States	GG	AG	GG	TT	AC	AA	TT	TT	43.2932
WH084	Uned States	GG	AA	GG	TT	AC	NN	TT	TT	48.5402		Total	2724.07	46
WH085	Uned States	GG	AG	GG	TT	CC	AG	TT	TT	58.1206
WH089	Uned States	GG	AG	GG	TT	CC	NN	TT	TT	39.7596
WH227	Uned States	NN	AA	GG	TT	CC	AG	TT	TT	53.5594
WH083	Uned States	GG	AG	GG	TT	CC	GG	TT	TT	43.6139
WH088	Uned States	GG	AA	GG	TT	AC	GG	TT	TT	46.8785
WH226	Uned States	GG	AA	GG	TT	AC	GG	TT	TT	33.6778
WH228	Uned States	GG	NN	GG	TT	CC	GG	TT	TT	42.0012
WH268	Uned States	GG	AG	GG	TT	AC	GG	TT	TT	36.4754
